# Supplementary material for: Magnetic steering continuum robot for transluminal procedures with programmable shape and functionalities
Source: Nat Commun. 2024 May 4;15:3759. doi: 10.1038/s41467-024-48058-x (PMC11069526; doi:10.1038/s41467-024-48058-x)
Supplement: Supplementary file 18 — Source Data [file 41467_2024_48058_MOESM18_ESM.xlsx]

## Sheet: Figure 2b
Time	Friction coefficient	Friction coefficient
s
	Coated with PVP	Uncoated(Silcone)
1	0.021	0.749
2	0.02	0.713
3	0.02	0.744
4	0.02	0.753
5	0.02	0.758
6	0.02	0.8
7	0.02	0.842
8	0.02	0.853
9	0.021	0.926
10	0.021	0.931
11	0.021	0.937
12	0.021	0.941
13	0.022	0.944
14	0.022	0.947
15	0.023	0.947
16	0.022	0.952
17	0.023	0.951
18	0.023	0.955
19	0.023	0.955
20	0.023	0.957
21	0.024	0.959
22	0.024	0.961
23	0.024	0.965
24	0.024	0.967
25	0.024	0.967

## Sheet: Figure 2c
Inner diameter	Maximum deflection	Ehard/Esoft
mm	mm
0.6	11.2873	79.3494
0.61	10.9203	82.7221
0.62	10.5709	86.1604
0.63	10.238	89.6634
0.64	9.92052	93.2305
0.65	9.61763	96.8609
0.66	9.32839	100.554
0.67	9.05201	104.309
0.68	8.78773	108.125
0.69	8.53486	112.001
0.7	8.29275	115.938
0.71	8.0608	119.933
0.72	7.83844	123.986
0.73	7.62516	128.097
0.74	7.42047	132.264
0.75	7.22391	136.487
0.76	7.03505	140.766
0.77	6.85351	145.099
0.78	6.67891	149.487
0.79	6.51089	153.927
0.8	6.34914	158.419
0.81	6.19333	162.964
0.82	6.0432	167.559
0.83	5.89846	172.205
0.84	5.75885	176.9
0.85	5.62415	181.644
0.86	5.49411	186.437
0.87	5.36854	191.277
0.88	5.24722	196.164
0.89	5.12997	201.097
0.9	5.0166	206.076
0.91	4.90695	211.1
0.92	4.80086	216.169
0.93	4.69817	221.281
0.94	4.59874	226.437
0.95	4.50243	231.635
0.96	4.40912	236.875
0.97	4.31868	242.156
0.98	4.23099	247.478
0.99	4.14595	252.841
1	4.06345	258.243
1.01	3.98338	263.684
1.02	3.90566	269.164
1.03	3.83019	274.682
1.04	3.75689	280.237
1.05	3.68567	285.83
1.06	3.61645	291.458
1.07	3.54917	297.123
1.08	3.48375	302.823
1.09	3.42012	308.558
1.1	3.35822	314.328
1.11	3.29798	320.131
1.12	3.23936	325.968
1.13	3.18227	331.838
1.14	3.12669	337.74
1.15	3.07255	343.675
1.16	3.0198	349.641
1.17	2.9684	355.639
1.18	2.9183	361.667
1.19	2.86946	367.726
1.2	2.82184	373.814

## Sheet: Figure 2d
I	LMPA stable temperature	Heating time	LMPA stable temperature	Heating time
A	℃	s	℃	s
	In Water	In Water	In Air	In Air
0.1	37.1514	--	38.6554	--
0.2	37.6053	--	43.5885	--
0.3	38.3615	--	51.7124	12.9
0.4	39.4195	--	62.9048	5.61
0.5	40.7784	--	77.0031	3.5
0.6	42.4374	--	93.8287	2.42
0.7	44.3954	--	113.195	1.78
0.8	46.6512	--	134.89	1.36
0.9	49.2032	1.52	158.789	1.07
1	52.0484	0.96	184.711	0.86
1.1	55.1881	0.72	212.512	0.71
1.2	58.6193	0.57	242.023	0.59
1.3	62.3403	0.47	273.204	0.5
1.4	66.3493	0.39	305.92	0.43
1.5	70.6444	0.33	340.04	0.37

## Sheet: Figure 2e
Guider as heat source	Follower	Follower
℃	℃	℃
	In water	In Air
46	41.739	44.164
47	42.201	44.934
48	42.663	45.705
49	43.125	46.477
50	43.587	47.25
51	44.049	48.023
52	44.51	48.797
53	44.972	49.571
54	45.434	50.346
55	45.895	51.121
56	46.356	51.896
57	46.817	52.671
58	47.278	53.445
59	47.739	54.219
60	48.199	54.992
61	48.659	55.765
62	49.12	56.536
63	49.579	57.307
64	50.039	58.077
65	50.499	59.13

## Sheet: Figure 2f
T	ΔR
℃	mΩ
37	0
38	0.4
39.4	1.12
39.8	1.28
40.1	2.72
40.5	2.8
41.1	1.76
41.5	1.76
42.1	1.76
42.5	1.92
43.4	2
44	1.52
44.6	2.16
45.1	1.76
45.2	2.32
45.4	2.4
45.6	1.84
45.8	2
46	2.48
46.2	2.48
46.4	2.56
46.6	2.64
46.8	2.72
47	4.32
47.2	5.12
47.4	7.12
47.6	7.92
47.8	11.2
48	12.08
48.2	12.88
48.4	14.96
48.6	17.52
48.8	24.24
49	28.48
49.2	30.56
49.4	31.84
49.6	32.24
49.6	32.24
49.8	32.48
50	32.56
50.3	32.64
50.5	32.8
50.7	33.04
51	33.04
51.2	33.04
51.5	33.04
52	33.12
52.2	33.28
52.8	33.2
53	33.36
53.2	33.76
53.5	34.48
53.7	33.76
54	33.84
54.5	33.6
55	33.76
55.5	34.08
56	34.12
57	33.92
58	34.24
60	36.8
62.5	36.32
63.5	36.56

## Sheet: Figure 2g
t	ΔR	t	ΔR
s	mΩ	s	mΩ
	In Air		In Water
0	0	0.0023	0.04097
0.00082821	0.03197	0.00461	0.08194
0.00166	0.06395	0.00695	0.12291
0.00249	0.09592	0.0093	0.16388
0.00331	0.1279	0.01168	0.20485
0.00414	0.15987	0.01408	0.24582
0.00498	0.19184	0.0165	0.28679
0.00581	0.22382	0.01894	0.32776
0.00664	0.25579	0.02141	0.36873
0.00748	0.28776	0.02389	0.4097
0.00831	0.31974	0.0264	0.45067
0.00915	0.35171	0.02894	0.49164
0.00999	0.38369	0.03149	0.53261
0.01084	0.41566	0.03407	0.57358
0.01168	0.44763	0.03667	0.61454
0.01253	0.4796	0.0393	0.65551
0.01338	0.51158	0.04195	0.69648
0.01424	0.54355	0.04463	0.73744
0.01509	0.57552	0.04733	0.7784
0.01595	0.6075	0.05005	0.81937
0.01682	0.63947	0.0528	0.86033
0.01769	0.67144	0.05558	0.90129
0.01856	0.70341	0.05838	0.94225
0.01944	0.73538	0.06121	0.98321
0.02032	0.76736	0.06407	1.02416
0.0212	0.79933	0.06695	1.06512
0.02209	0.8313	0.06986	1.10607
0.02299	0.86327	0.0728	1.14703
0.02389	0.89524	0.07576	1.18798
0.0248	0.92721	0.07876	1.22893
0.02571	0.95918	0.08178	1.26987
0.02663	0.99115	0.08483	1.31082
0.02755	1.02312	0.0879	1.35176
0.02848	1.05509	0.09101	1.3927
0.02942	1.08706	0.09415	1.43364
0.03036	1.11903	0.09731	1.47458
0.03131	1.151	0.10051	1.51552
0.03226	1.18297	0.10374	1.55645
0.03323	1.21493	0.10699	1.59738
0.0342	1.2469	0.11028	1.63831
0.03517	1.27887	0.1136	1.67924
0.03616	1.31084	0.11695	1.72016
0.03715	1.3428	0.12033	1.76108
0.03815	1.37477	0.12374	1.802
0.03916	1.40674	0.12719	1.84291
0.04018	1.4387	0.13066	1.88383
0.04121	1.47067	0.13417	1.92474
0.04224	1.50263	0.13772	1.96564
0.04329	1.5346	0.14129	2.00655
0.04434	1.56656	0.1449	2.04745
0.04541	1.59852	0.14855	2.08835
0.04648	1.63049	0.15222	2.12924
0.04756	1.66245	0.15594	2.17013
0.04865	1.69441	0.15968	2.21102
0.04976	1.72638	0.16346	2.25191
0.05087	1.75834	0.16728	2.29279
0.05199	1.7903	0.17113	2.33366
0.05313	1.82226	0.17502	2.37454
0.05427	1.85422	0.17895	2.41541
0.05543	1.88618	0.18291	2.45627
0.0566	1.91814	0.1869	2.49714
0.05778	1.9501	0.19094	2.538
0.05897	1.98206	0.19501	2.57885
0.06017	2.01401	0.19911	2.6197
0.06139	2.04597	0.20326	2.66055
0.06261	2.07793	0.20744	2.70139
0.06385	2.10988	0.21167	2.74223
0.06511	2.14184	0.21593	2.78306
0.06637	2.17379	0.22023	2.82389
0.06765	2.20575	0.22456	2.86472
0.06894	2.2377	0.22894	2.90554
0.07025	2.26966	0.23336	2.94635
0.07157	2.30161	0.23782	2.98716
0.0729	2.33356	0.24231	3.02797
0.07424	2.36551	0.24685	3.06877
0.07561	2.39746	0.25143	3.10957
0.07698	2.42941	0.25605	3.15036
0.07837	2.46136	0.26071	3.19115
0.07977	2.49331	0.26541	3.23193
0.08119	2.52526	0.27016	3.2727
0.08263	2.55721	0.27494	3.31348
0.08408	2.58915	0.27977	3.35424
0.08554	2.6211	0.28464	3.395
0.08703	2.65305	0.28956	3.43576
0.08852	2.68499	0.29451	3.47651
0.09004	2.71694	0.29952	3.51725
0.09156	2.74888	0.30456	3.55799
0.09311	2.78082	0.30965	3.59872
0.09467	2.81276	0.31478	3.63945
0.09624	2.84471	0.31996	3.68017
0.09783	2.87665	0.32518	3.72089
0.09944	2.90859	0.33045	3.7616
0.10105	2.94053	0.33577	3.8023
0.10269	2.97247	0.34112	3.843
0.10433	3.00441	0.34653	3.88369
0.10599	3.03634	0.35197	3.92437
0.10765	3.06828	0.35745	3.96505
0.10933	3.10022	0.36297	4.00573
0.11103	3.13215	0.36853	4.0464
0.11273	3.16409	0.37411	4.08707
0.11444	3.19603	0.37973	4.12773
0.11617	3.22796	0.38538	4.16839
0.1179	3.2599	0.39105	4.20905
0.11965	3.29183	0.39674	4.2497
0.1214	3.32376	0.40245	4.29035
0.12316	3.3557	0.40819	4.331
0.12493	3.38763	0.41394	4.37164
0.12671	3.41956	0.4197	4.41229
0.1285	3.4515	0.42547	4.45293
0.1303	3.48343	0.43126	4.49357
0.1321	3.51536	0.43705	4.53421
0.13391	3.54729	0.44285	4.57485
0.13572	3.57922	0.44865	4.61549
0.13754	3.61115	0.45445	4.65613
0.13937	3.64308	0.46025	4.69677
0.1412	3.67501	0.46604	4.73741
0.14304	3.70694	0.47183	4.77806
0.14488	3.73887	0.47761	4.8187
0.14672	3.7708	0.48338	4.85935
0.14857	3.80273	0.48914	4.89999
0.15043	3.83466	0.49488	4.94064
0.15228	3.86659	0.5006	4.98129
0.15414	3.89852	0.5063	5.02195
0.156	3.93045	0.51198	5.06261
0.15786	3.96238	0.51764	5.10327
0.15973	3.99431	0.52327	5.14394
0.16159	4.02624	0.52887	5.18461
0.16346	4.05817	0.53444	5.22528
0.16532	4.0901	0.53998	5.26596
0.16719	4.12203	0.54548	5.30665
0.16906	4.15395	0.55094	5.34734
0.17092	4.18588	0.55638	5.38803
0.17279	4.21781	0.56178	5.42873
0.17465	4.24974	0.56716	5.46943
0.17651	4.28167	0.57251	5.51014
0.17837	4.3136	0.57785	5.55085
0.18023	4.34553	0.58317	5.59156
0.18209	4.37746	0.58847	5.63227
0.18394	4.40939	0.59377	5.67298
0.18578	4.44132	0.59905	5.7137
0.18763	4.47325	0.60433	5.75441
0.18947	4.50518	0.60961	5.79513
0.1913	4.53711	0.61488	5.83584
0.19313	4.56904	0.62017	5.87656
0.19496	4.60097	0.62545	5.91727
0.19677	4.6329	0.63075	5.95798
0.19859	4.66483	0.63606	5.99869
0.20039	4.69676	0.64138	6.0394
0.20219	4.72869	0.64673	6.08011
0.20398	4.76063	0.65209	6.12081
0.20576	4.79256	0.65748	6.16151
0.20754	4.82449	0.66289	6.2022
0.20931	4.85642	0.66834	6.24289
0.21107	4.88836	0.67381	6.28357
0.21282	4.92029	0.67933	6.32425
0.21456	4.95223	0.68488	6.36492
0.21629	4.98416	0.69047	6.40559
0.21801	5.0161	0.69611	6.44625
0.21971	5.04803	0.7018	6.4869
0.22141	5.07997	0.70753	6.52754
0.2231	5.1119	0.71332	6.56818
0.22477	5.14384	0.71917	6.60881
0.22644	5.17578	0.72507	6.64943
0.22809	5.20772	0.73104	6.69004
0.22973	5.23966	0.73708	6.73063
0.23135	5.27159	0.74318	6.77122
0.23296	5.30353	0.74935	6.8118
0.23456	5.33547	0.7556	6.85237
0.23614	5.36742	0.76192	6.89292
0.23771	5.39936	0.76831	6.93347
0.23926	5.4313	0.77476	6.974
0.2408	5.46324	0.78128	7.01453
0.24232	5.49519	0.78785	7.05505
0.24383	5.52713	0.79447	7.09556
0.24532	5.55908	0.80113	7.13606
0.24679	5.59102	0.80784	7.17656
0.24825	5.62297	0.81457	7.21706
0.24968	5.65491	0.82134	7.25754
0.2511	5.68686	0.82813	7.29803
0.2525	5.71881	0.83495	7.33851
0.25389	5.75076	0.84177	7.37899
0.25525	5.78271	0.84861	7.41947
0.2566	5.81466	0.85545	7.45995
0.25792	5.84661	0.86229	7.50043
0.25923	5.87857	0.86912	7.54091
0.26052	5.91052	0.87595	7.5814
0.2618	5.94248	0.88275	7.62188
0.26306	5.97443	0.88954	7.66237
0.2643	6.00639	0.8963	7.70286
0.26552	6.03834	0.90304	7.74336
0.26673	6.0703	0.90973	7.78387
0.26793	6.10226	0.91639	7.82438
0.26911	6.13421	0.923	7.86489
0.27028	6.16617	0.92956	7.90542
0.27143	6.19813	0.93606	7.94596
0.27257	6.23009	0.9425	7.9865
0.2737	6.26205	0.94888	8.02706
0.27481	6.29402	0.95519	8.06762
0.27592	6.32598	0.96142	8.1082
0.27701	6.35794	0.96757	8.14879
0.27809	6.3899	0.97364	8.1894
0.27916	6.42186	0.97963	8.23001
0.28022	6.45383	0.98555	8.27064
0.28127	6.48579	0.99138	8.31128
0.2823	6.51776	0.99713	8.35193
0.28334	6.54972	1.00279	8.3926
0.28436	6.58169	1.00838	8.43327
0.28537	6.61365	1.01388	8.47396
0.28638	6.64562	1.01929	8.51466
0.28737	6.67758	1.02463	8.55537
0.28836	6.70955	1.02988	8.59609
0.28935	6.74152	1.03504	8.63682
0.29033	6.77349	1.04012	8.67757
0.2913	6.80545	1.04512	8.71832
0.29226	6.83742	1.05003	8.75908
0.29323	6.86939	1.05485	8.79986
0.29418	6.90136	1.05958	8.84065
0.29513	6.93332	1.06423	8.88144
0.29608	6.96529	1.06879	8.92225
0.29703	6.99726	1.07326	8.96307
0.29797	7.02923	1.07764	9.00389
0.29891	7.0612	1.08193	9.04473
0.29985	7.09317	1.08614	9.08558
0.30079	7.12514	1.09025	9.12643
0.30172	7.15711	1.09427	9.1673
0.30265	7.18908	1.0982	9.20817
0.30359	7.22105	1.10204	9.24906
0.30452	7.25301	1.10579	9.28995
0.30545	7.28498	1.10944	9.33085
0.30639	7.31695	1.11301	9.37176
0.30732	7.34892	1.11648	9.41268
0.30826	7.38089	1.11985	9.45361
0.3092	7.41286	1.12313	9.49455
0.31014	7.44483	1.12632	9.5355
0.31109	7.4768	1.12941	9.57645
0.31203	7.50877	1.13242	9.61741
0.31299	7.54074	1.13536	9.65838
0.31394	7.57271	1.13822	9.69935
0.3149	7.60467	1.14101	9.74033
0.31586	7.63664	1.14374	9.78132
0.31683	7.66861	1.14642	9.82231
0.31781	7.70058	1.14905	9.8633
0.31879	7.73255	1.15164	9.9043
0.31978	7.76451	1.15419	9.94529
0.32078	7.79648	1.15672	9.98629
0.32178	7.82845	1.15921	10.0273
0.32279	7.86041	1.1617	10.0683
0.32381	7.89238	1.16417	10.1093
0.32483	7.92434	1.16663	10.1503
0.32587	7.95631	1.1691	10.1913
0.32692	7.98828	1.17157	10.2323
0.32797	8.02024	1.17405	10.2733
0.32904	8.0522	1.17656	10.3143
0.33011	8.08417	1.17909	10.3553
0.3312	8.11613	1.18165	10.3963
0.3323	8.14809	1.18425	10.4372
0.33341	8.18006	1.18689	10.4782
0.33453	8.21202	1.18958	10.5192
0.33567	8.24398	1.19233	10.5601
0.33682	8.27594	1.19513	10.6011
0.33798	8.3079	1.19801	10.642
0.33915	8.33986	1.20096	10.683
0.34034	8.37182	1.20399	10.7239
0.34154	8.40378	1.20711	10.7648
0.34275	8.43574	1.21032	10.8057
0.34398	8.4677	1.21363	10.8466
0.34522	8.49965	1.21704	10.8875
0.34646	8.53161	1.22056	10.9284
0.34773	8.56357	1.2242	10.9693
0.349	8.59552	1.22797	11.0101
0.35028	8.62748	1.23186	11.0509
0.35158	8.65943	1.23589	11.0917
0.35288	8.69139	1.24006	11.1326
0.3542	8.72334	1.24437	11.1733
0.35552	8.75529	1.24884	11.2141
0.35686	8.78725	1.25347	11.2548
0.35821	8.8192	1.25825	11.2956
0.35957	8.85115	1.26317	11.3363
0.36093	8.8831	1.26825	11.377
0.36231	8.91506	1.27346	11.4177
0.3637	8.94701	1.27882	11.4584
0.36509	8.97896	1.2843	11.499
0.3665	9.01091	1.28992	11.5397
0.36791	9.04286	1.29566	11.5803
0.36933	9.07481	1.30152	11.6209
0.37076	9.10676	1.3075	11.6615
0.3722	9.13871	1.31359	11.7021
0.37365	9.17066	1.3198	11.7427
0.3751	9.2026	1.3261	11.7833
0.37657	9.23455	1.33251	11.8238
0.37804	9.2665	1.33902	11.8643
0.37952	9.29845	1.34562	11.9049
0.381	9.33039	1.35231	11.9454
0.38249	9.36234	1.35909	11.9859
0.38399	9.39429	1.36594	12.0264
0.3855	9.42623	1.37288	12.0669
0.38701	9.45818	1.37988	12.1073
0.38853	9.49013	1.38696	12.1478
0.39005	9.52207	1.39411	12.1883
0.39158	9.55402	1.40131	12.2287
0.39312	9.58596	1.40857	12.2692
0.39466	9.61791	1.41589	12.3096
0.3962	9.64985	1.42325	12.35
0.39776	9.6818	1.43067	12.3904
0.39931	9.71374	1.43812	12.4308
0.40087	9.74568	1.44561	12.4712
0.40244	9.77763	1.45313	12.5116
0.40401	9.80957	1.46069	12.552
0.40558	9.84151	1.46827	12.5924
0.40716	9.87346	1.47587	12.6328
0.40874	9.9054	1.48349	12.6732
0.41033	9.93734	1.49112	12.7135
0.41192	9.96929	1.49877	12.7539
0.41351	10.0012	1.50642	12.7943
0.41511	10.0332	1.51407	12.8346
0.41671	10.0651	1.52173	12.875
0.41831	10.0971	1.5294	12.9153
0.41991	10.129	1.53707	12.9557
0.42152	10.1609	1.54475	12.996
0.42313	10.1929	1.55244	13.0364
0.42474	10.2248	1.56014	13.0767
0.42635	10.2568	1.56785	13.117
0.42796	10.2887	1.57557	13.1574
0.42958	10.3207	1.58329	13.1977
0.43119	10.3526	1.59103	13.238
0.43281	10.3845	1.59878	13.2783
0.43443	10.4165	1.60655	13.3186
0.43605	10.4484	1.61433	13.3589
0.43766	10.4804	1.62212	13.3993
0.43928	10.5123	1.62992	13.4396
0.4409	10.5442	1.63774	13.4798
0.44252	10.5762	1.64557	13.5201
0.44414	10.6081	1.65342	13.5604
0.44576	10.6401	1.66129	13.6007
0.44738	10.672	1.66917	13.641
0.44899	10.704	1.67707	13.6813
0.45061	10.7359	1.68499	13.7215
0.45222	10.7678	1.69293	13.7618
0.45384	10.7998	1.70089	13.8021
0.45545	10.8317	1.70887	13.8423
0.45706	10.8636	1.71687	13.8826
0.45866	10.8956	1.72489	13.9228
0.46027	10.9275	1.73293	13.9631
0.46187	10.9595	1.74099	14.0033
0.46347	10.9914	1.74908	14.0435
0.46507	11.0234	1.75719	14.0838
0.46667	11.0553	1.76533	14.124
0.46826	11.0872	1.77349	14.1642
0.46985	11.1192	1.78167	14.2044
0.47144	11.1511	1.78988	14.2447
0.47303	11.1831	1.79812	14.2849
0.47462	11.215	1.80638	14.3251
0.4762	11.247	1.81467	14.3653
0.47778	11.2789	1.82297	14.4055
0.47936	11.3108	1.8313	14.4457
0.48093	11.3428	1.83964	14.4858
0.48251	11.3747	1.84799	14.526
0.48408	11.4067	1.85636	14.5662
0.48565	11.4386	1.86475	14.6064
0.48722	11.4706	1.87314	14.6466
0.48878	11.5025	1.88154	14.6868
0.49035	11.5344	1.88994	14.727
0.49191	11.5664	1.89835	14.7672
0.49347	11.5983	1.90677	14.8073
0.49502	11.6303	1.91518	14.8475
0.49658	11.6622	1.92359	14.8877
0.49813	11.6942	1.932	14.9279
0.49968	11.7261	1.94041	14.9681
0.50123	11.7581	1.9488	15.0083
0.50278	11.79	1.95719	15.0484
0.50432	11.8219	1.96557	15.0886
0.50586	11.8539	1.97394	15.1288
0.5074	11.8858	1.98229	15.169
0.50894	11.9178	1.99063	15.2092
0.51048	11.9497	1.99895	15.2494
0.51201	11.9817	2.00725	15.2896
0.51355	12.0136	2.01553	15.3298
0.51508	12.0456	2.02378	15.3701
0.51661	12.0775	2.03201	15.4103
0.51813	12.1094	2.04022	15.4505
0.51966	12.1414	2.04839	15.4907
0.52118	12.1733	2.05654	15.531
0.5227	12.2053	2.06465	15.5712
0.52422	12.2372	2.07273	15.6114
0.52574	12.2692	2.08077	15.6517
0.52725	12.3011	2.08878	15.692
0.52877	12.3331	2.09675	15.7322
0.53028	12.365	2.10467	15.7725
0.53179	12.397	2.11255	15.8128
0.5333	12.4289	2.12039	15.8531
0.5348	12.4608	2.12818	15.8934
0.53631	12.4928	2.13592	15.9337
0.53781	12.5247	2.14362	15.974
0.53931	12.5567	2.15127	16.0144
0.54081	12.5886	2.15888	16.0547
0.54231	12.6206	2.16644	16.095
0.5438	12.6525	2.17397	16.1354
0.5453	12.6845	2.18145	16.1758
0.54679	12.7164	2.1889	16.2161
0.54828	12.7484	2.19631	16.2565
0.54977	12.7803	2.20368	16.2969
0.55125	12.8123	2.21102	16.3373
0.55274	12.8442	2.21832	16.3777
0.55422	12.8761	2.2256	16.4181
0.5557	12.9081	2.23284	16.4585
0.55718	12.94	2.24005	16.4989
0.55866	12.972	2.24723	16.5393
0.56014	13.0039	2.25438	16.5797
0.56161	13.0359	2.26151	16.6201
0.56309	13.0678	2.26861	16.6606
0.56456	13.0998	2.27569	16.701
0.56603	13.1317	2.28275	16.7415
0.56749	13.1637	2.28978	16.7819
0.56896	13.1956	2.29679	16.8224
0.57043	13.2276	2.30379	16.8628
0.57189	13.2595	2.31076	16.9033
0.57335	13.2915	2.31772	16.9437
0.57481	13.3234	2.32467	16.9842
0.57627	13.3554	2.3316	17.0247
0.57773	13.3873	2.33851	17.0651
0.57918	13.4193	2.34542	17.1056
0.58064	13.4512	2.35231	17.146
0.58209	13.4832	2.3592	17.1865
0.58354	13.5151	2.36607	17.227
0.58499	13.5471	2.37294	17.2675
0.58644	13.579	2.37981	17.308
0.58789	13.611	2.38666	17.3484
0.58933	13.6429	2.39352	17.3889
0.59078	13.6748	2.40037	17.4294
0.59222	13.7068	2.40723	17.4699
0.59366	13.7387	2.41408	17.5103
0.5951	13.7707	2.42093	17.5508
0.59654	13.8026	2.42779	17.5913
0.59798	13.8346	2.43465	17.6318
0.59941	13.8666	2.44152	17.6722
0.60085	13.8985	2.44839	17.7127
0.60228	13.9305	2.45527	17.7532
0.60372	13.9624	2.46216	17.7937
0.60515	13.9944	2.46906	17.8341
0.60658	14.0263	2.47597	17.8746
0.60801	14.0582	2.48289	17.9151
0.60944	14.0902	2.48982	17.9555
0.61087	14.1222	2.49677	17.996
0.61229	14.1541	2.50374	18.0364
0.61372	14.1861	2.51073	18.0769
0.61514	14.218	2.51773	18.1174
0.61657	14.25	2.52475	18.1578
0.61799	14.2819	2.5318	18.1982
0.61942	14.3139	2.53887	18.2387
0.62084	14.3458	2.54596	18.2791
0.62226	14.3778	2.55308	18.3195
0.62368	14.4097	2.56023	18.36
0.6251	14.4417	2.56741	18.4004
0.62652	14.4736	2.57462	18.4408
0.62794	14.5056	2.58187	18.4812
0.62936	14.5375	2.58914	18.5216
0.63078	14.5695	2.59646	18.562
0.63219	14.6014	2.60381	18.6024
0.63361	14.6334	2.6112	18.6427
0.63503	14.6653	2.61863	18.6831
0.63644	14.6973	2.6261	18.7235
0.63786	14.7292	2.63362	18.7638
0.63927	14.7612	2.64118	18.8042
0.64069	14.7931	2.64879	18.8445
0.64211	14.8251	2.65645	18.8849
0.64352	14.857	2.66415	18.9252
0.64493	14.889	2.67191	18.9655
0.64635	14.9209	2.67972	19.0058
0.64776	14.9529	2.68759	19.0461
0.64918	14.9848	2.69551	19.0863
0.65059	15.0168	2.70349	19.1266
0.65201	15.0487	2.71152	19.1669
0.65342	15.0807	2.71962	19.2071
0.65483	15.1126	2.72778	19.2474
0.65625	15.1446	2.73601	19.2876
0.65766	15.1765	2.7443	19.3278
0.65908	15.2085	2.75265	19.368
0.66049	15.2404	2.76108	19.4082
0.6619	15.2724	2.76957	19.4484
0.66332	15.3043	2.77814	19.4885
0.66473	15.3363	2.78678	19.5287
0.66615	15.3682	2.79549	19.5688
0.66757	15.4002	2.80428	19.609
0.66898	15.4321	2.81315	19.6491
0.6704	15.4641	2.82209	19.6892
0.67181	15.496	2.83112	19.7292
0.67323	15.528	2.84023	19.7693
0.67465	15.5599	2.84941	19.8094
0.67607	15.5919	2.85865	19.8494
0.67748	15.6238	2.86795	19.8894
0.6789	15.6558	2.87729	19.9295
0.68032	15.6877	2.88668	19.9695
0.68174	15.7197	2.89609	20.0095
0.68316	15.7516	2.90553	20.0495
0.68458	15.7836	2.91498	20.0895
0.68601	15.8155	2.92443	20.1295
0.68743	15.8475	2.93388	20.1695
0.68885	15.8794	2.94332	20.2095
0.69028	15.9114	2.95274	20.2495
0.6917	15.9433	2.96213	20.2895
0.69313	15.9753	2.97148	20.3295
0.69455	16.0072	2.98079	20.3695
0.69598	16.0392	2.99004	20.4095
0.69741	16.0711	2.99923	20.4495
0.69884	16.1031	3.00835	20.4896
0.70027	16.135	3.01739	20.5296
0.7017	16.167	3.02634	20.5697
0.70313	16.1989	3.03519	20.6098
0.70457	16.2309	3.04394	20.6499
0.706	16.2628	3.05258	20.69
0.70744	16.2948	3.06109	20.7301
0.70888	16.3267	3.06947	20.7702
0.71031	16.3586	3.07772	20.8104
0.71175	16.3906	3.08581	20.8506
0.71319	16.4225	3.09376	20.8908
0.71464	16.4545	3.10153	20.931
0.71608	16.4864	3.10914	20.9713
0.71752	16.5184	3.11656	21.0116
0.71897	16.5503	3.1238	21.0519
0.72042	16.5823	3.13083	21.0923
0.72186	16.6142	3.13768	21.1327
0.72331	16.6462	3.14434	21.1731
0.72476	16.6781	3.15082	21.2135
0.72622	16.71	3.15713	21.254
0.72767	16.742	3.16328	21.2945
0.72912	16.7739	3.16926	21.335
0.73058	16.8059	3.17509	21.3756
0.73203	16.8378	3.18077	21.4161
0.73349	16.8698	3.18631	21.4567
0.73495	16.9017	3.19172	21.4973
0.7364	16.9337	3.197	21.538
0.73786	16.9656	3.20216	21.5786
0.73932	16.9976	3.2072	21.6193
0.74079	17.0295	3.21214	21.66
0.74225	17.0615	3.21697	21.7007
0.74371	17.0934	3.22171	21.7414
0.74518	17.1253	3.22636	21.7822
0.74664	17.1573	3.23092	21.8229
0.74811	17.1892	3.23541	21.8637
0.74957	17.2212	3.23983	21.9045
0.75104	17.2531	3.24419	21.9453
0.75251	17.2851	3.24849	21.9861
0.75398	17.317	3.25273	22.027
0.75545	17.349	3.25694	22.0678
0.75692	17.3809	3.2611	22.1087
0.75839	17.4128	3.26524	22.1495
0.75986	17.4448	3.26935	22.1904
0.76133	17.4767	3.27344	22.2313
0.7628	17.5087	3.27752	22.2722
0.76428	17.5406	3.28159	22.3131
0.76575	17.5726	3.28566	22.3539
0.76723	17.6045	3.28975	22.3948
0.7687	17.6365	3.29384	22.4357
0.77018	17.6684	3.29795	22.4766
0.77165	17.7004	3.3021	22.5176
0.77313	17.7323	3.30627	22.5585
0.77461	17.7643	3.31048	22.5994
0.77608	17.7962	3.31474	22.6403
0.77756	17.8282	3.31905	22.6812
0.77904	17.8601	3.32342	22.7221
0.78052	17.8921	3.32786	22.763
0.782	17.924	3.33236	22.8039
0.78347	17.956	3.33695	22.8448
0.78495	17.9879	3.34161	22.8857
0.78643	18.0199	3.34637	22.9265
0.78791	18.0519	3.35123	22.9674
0.78939	18.0838	3.35619	23.0083
0.79087	18.1158	3.36126	23.0491
0.79236	18.1477	3.36644	23.09
0.79384	18.1797	3.37175	23.1308
0.79532	18.2116	3.37719	23.1716
0.7968	18.2436	3.38274	23.2125
0.79828	18.2755	3.38841	23.2533
0.79976	18.3075	3.39419	23.294
0.80125	18.3394	3.40008	23.3348
0.80274	18.3714	3.40606	23.3756
0.80423	18.4034	3.41213	23.4163
0.80573	18.4353	3.41829	23.4571
0.80723	18.4673	3.42452	23.4978
0.80873	18.4992	3.43083	23.5385
0.81024	18.5312	3.4372	23.5792
0.81176	18.5632	3.44363	23.6199
0.81328	18.5951	3.45012	23.6606
0.81481	18.6271	3.45666	23.7013
0.81635	18.659	3.46323	23.7419
0.8179	18.691	3.46985	23.7826
0.81945	18.7229	3.47649	23.8232
0.82102	18.7549	3.48316	23.8638
0.82259	18.7868	3.48984	23.9044
0.82418	18.8188	3.49653	23.945
0.82578	18.8508	3.50323	23.9855
0.82739	18.8827	3.50993	24.0261
0.82901	18.9147	3.51662	24.0666
0.83065	18.9466	3.5233	24.1072
0.8323	18.9786	3.52996	24.1477
0.83396	19.0105	3.53659	24.1882
0.83564	19.0424	3.54319	24.2287
0.83733	19.0744	3.54975	24.2691
0.83904	19.1063	3.55627	24.3096
0.84077	19.1383	3.56274	24.35
0.84252	19.1702	3.56915	24.3904
0.84428	19.2022	3.5755	24.4308
0.84606	19.2341	3.58178	24.4712
0.84786	19.2661	3.58799	24.5116
0.84968	19.298	3.59411	24.552
0.85152	19.3299	3.60015	24.5923
0.85337	19.3619	3.6061	24.6326
0.85526	19.3938	3.61194	24.6729
0.85716	19.4257	3.61768	24.7132
0.85908	19.4577	3.62331	24.7535
0.86103	19.4896	3.62883	24.7938
0.86301	19.5215	3.63422	24.834
0.865	19.5534	3.6395	24.8743
0.86702	19.5854	3.64465	24.9145
0.86907	19.6173	3.64969	24.9547
0.87114	19.6492	3.6546	24.9949
0.87324	19.6811	3.65939	25.0352
0.87537	19.713	3.66407	25.0754
0.87752	19.7449	3.66862	25.1157
0.8797	19.7768	3.67305	25.1559
0.88192	19.8087	3.67735	25.1962
0.88416	19.8407	3.68153	25.2365
0.88643	19.8726	3.68559	25.2769
0.88873	19.9045	3.68953	25.3172
0.89106	19.9364	3.69334	25.3576
0.89343	19.9682	3.69703	25.3981
0.89582	20.0001	3.70059	25.4385
0.89825	20.032	3.70402	25.479
0.90072	20.0639	3.70733	25.5196
0.90321	20.0958	3.71051	25.5602
0.90575	20.1277	3.71357	25.6009
0.90831	20.1595	3.7165	25.6416
0.91092	20.1914	3.7193	25.6824
0.91356	20.2233	3.72197	25.7233
0.91623	20.2552	3.72451	25.7642
0.91895	20.287	3.72692	25.8052
0.9217	20.3189	3.72921	25.8462
0.92449	20.3507	3.73136	25.8874
0.92733	20.3826	3.73338	25.9286
0.9302	20.4144	3.73527	25.9699
0.93311	20.4463	3.73703	26.0114
0.93606	20.4781	3.73866	26.0528
0.93906	20.5099	3.74016	26.0944
0.94209	20.5418	3.74152	26.1362
0.94517	20.5736	3.74275	26.178
0.9483	20.6054	3.74385	26.2199
0.95146	20.6373	3.74481	26.2619
0.95468	20.6691	3.74564	26.3041
0.95793	20.7009	3.74633	26.3463
0.96124	20.7327	3.74689	26.3887
0.96458	20.7645	3.74731	26.4312
0.96798	20.7963	3.7476	26.4739
0.97141	20.8281	3.74776	26.5166
0.97488	20.8599	3.74785	26.5595
0.97839	20.8917	3.74788	26.6024
0.98194	20.9235	3.7479	26.6454
0.98552	20.9552	3.74794	26.6885
0.98914	20.987	3.74803	26.7315
0.99278	21.0188	3.74822	26.7746
0.99646	21.0506	3.74854	26.8177
1.00016	21.0824	3.74901	26.8607
1.00388	21.1141	3.74969	26.9037
1.00763	21.1459	3.75059	26.9466
1.01141	21.1777	3.75177	26.9894
1.0152	21.2094	3.75324	27.0321
1.01901	21.2412	3.75506	27.0747
1.02283	21.2729	3.75725	27.1171
1.02667	21.3047	3.75984	27.1593
1.03053	21.3365	3.76288	27.2013
1.03439	21.3682	3.7664	27.2432
1.03827	21.4	3.77044	27.2848
1.04215	21.4317	3.77502	27.3261
1.04603	21.4635	3.78019	27.3672
1.04992	21.4952	3.78598	27.408
1.05381	21.527	3.79243	27.4484
1.05771	21.5587	3.79956	27.4886
1.0616	21.5905	3.80742	27.5283
1.06548	21.6222	3.81604	27.5678
1.06936	21.654	3.82546	27.6068
1.07324	21.6857	3.83571	27.6454
1.0771	21.7175	3.84683	27.6836
1.08096	21.7492	3.85885	27.7213
1.0848	21.781	3.87181	27.7586
1.08863	21.8128	3.88574	27.7954
1.09244	21.8445	3.90067	27.8316
1.09623	21.8763	3.91665	27.8673
1.1	21.908	3.93371	27.9025
1.10376	21.9398	3.95188	27.9371
1.10748	21.9716	3.97117	27.9712
1.11119	22.0033	3.99139	28.0049
1.11486	22.0351	4.01233	28.0385
1.11851	22.0669	4.03374	28.072
1.12213	22.0986	4.0554	28.1056
1.12571	22.1304	4.07708	28.1397
1.12926	22.1622	4.09854	28.1745
1.13277	22.194	4.11957	28.21
1.13625	22.2258	4.13992	28.2465
1.13969	22.2575	4.15937	28.2844
1.14308	22.2893	4.17768	28.3237
1.14643	22.3211	4.19463	28.3646
1.14974	22.3529	4.21	28.4072
1.153	22.3847	4.22376	28.4516
1.15621	22.4165	4.23597	28.4976
1.15937	22.4483	4.24672	28.545
1.16248	22.4801	4.25611	28.5939
1.16553	22.512	4.2642	28.6439
1.16853	22.5438	4.27109	28.6949
1.17147	22.5756	4.27686	28.7467
1.17437	22.6075	4.2816	28.7991
1.1772	22.6393	4.28537	28.852
1.17999	22.6711	4.28828	28.9053
1.18273	22.703	4.29041	28.9587
1.18542	22.7348	4.29183	29.0121
1.18806	22.7667	4.29263	29.0654
1.19066	22.7985	4.2929	29.1183
1.19321	22.8304	4.29271	29.1707
1.19572	22.8622	4.29216	29.2225
1.19819	22.8941	4.29132	29.2734
1.20062	22.926	4.29029	29.3234
1.203	22.9579	4.28913	29.3722
1.20535	22.9898	4.28795	29.4196
1.20767	23.0216	4.28681	29.4656
1.20994	23.0535	4.28581	29.51
1.21219	23.0854	4.28503	29.5525
1.2144	23.1173	4.28455	29.5931
1.21657	23.1492	4.28445	29.6315
1.21872	23.1811	4.28483	29.6677
1.22084	23.213	4.28576	29.7014
1.22293	23.2449	4.28732	29.7324
1.22499	23.2768	4.2896	29.7606
1.22703	23.3087	4.29269	29.7859
1.22904	23.3406	4.29667	29.8081
1.23103	23.3725	4.30162	29.827
1.233	23.4045	4.30762	29.8424
1.23495	23.4364	4.31476	29.8542
1.23688	23.4683	4.32313	29.8621
1.23879	23.5002	4.3328	29.8662
1.24068	23.5321	4.3438	29.8664
1.24256	23.5641	4.35608	29.8628
1.24443	23.596	4.36957	29.8553
1.24628	23.6279	4.3842	29.8443
1.24812	23.6599	4.3999	29.8298
1.24995	23.6918	4.4166	29.8119
1.25177	23.7237	4.43423	29.7909
1.25358	23.7557	4.45272	29.7669
1.25539	23.7876	4.47201	29.7399
1.25719	23.8196	4.49203	29.7102
1.25899	23.8515	4.5127	29.6779
1.26078	23.8834	4.53397	29.6432
1.26257	23.9154	4.55575	29.6061
1.26437	23.9473	4.57799	29.5668
1.26616	23.9793	4.60061	29.5255
1.26796	24.0112	4.62355	29.4823
1.26976	24.0432	4.64673	29.4372
1.27156	24.0751	4.67009	29.3906
1.27337	24.1071	4.69357	29.3425
1.27519	24.1391	4.71708	29.293
1.27702	24.171	4.74056	29.2423
1.27885	24.203	4.76395	29.1906
1.2807	24.2349	4.78717	29.1379
1.28256	24.2669	4.81015	29.0845
1.28444	24.2988	4.83284	29.0304
1.28632	24.3308	4.85515	28.9758
1.28823	24.3627	4.87703	28.9208
1.29015	24.3947	4.89839	28.8656
1.29209	24.4266	4.91918	28.8103
1.29405	24.4586	4.93936	28.7551
1.29604	24.4905	4.95897	28.7001
1.29804	24.5225	4.97802	28.6455
1.30007	24.5545	4.99656	28.5915
1.30212	24.5864	5.01461	28.5381
1.3042	24.6184	5.0322	28.4856
1.30631	24.6503	5.04937	28.4342
1.30844	24.6823	5.06615	28.3839
1.3106	24.7142	5.08256	28.335
1.31279	24.7462	5.09865	28.2876
1.31502	24.7781	5.11443	28.2418
1.31727	24.8101	5.12995	28.1979
1.31956	24.842	5.14522	28.156
1.32188	24.8739	5.16029	28.1163
1.32424	24.9059	5.17519	28.0788
1.32663	24.9378	5.18994	28.0439
1.32906	24.9697	5.20457	28.0115
1.33153	25.0016	5.21913	27.982
1.33404	25.0336	5.23363	27.9554
1.33659	25.0655	5.24812	27.932
1.33918	25.0974	5.26261	27.9118
1.34182	25.1293	5.27715	27.8951
1.3445	25.1612	5.29175	27.882
1.34722	25.1931	5.30647	27.8728
1.34999	25.225	5.32132	27.8674
1.3528	25.2569	5.33633	27.866
1.35567	25.2888	5.3515	27.8685
1.35858	25.3207	5.3668	27.8748
1.36154	25.3525	5.38223	27.8849
1.36456	25.3844	5.39777	27.8986
1.36762	25.4163	5.41339	27.9156
1.37074	25.4481	5.42908	27.9359
1.37392	25.4799	5.44482	27.9592
1.37715	25.5118	5.4606	27.9855
1.38044	25.5436	5.4764	28.0146
1.38378	25.5755	5.4922	28.0463
1.38718	25.6073	5.50798	28.0805
1.39065	25.6391	5.52372	28.117
1.39417	25.6709	5.53942	28.1558
1.39776	25.7027	5.55504	28.1965
1.40141	25.7345	5.57058	28.2391
1.40512	25.7662	5.58602	28.2835
1.4089	25.798	5.60133	28.3295
1.41274	25.8298	5.6165	28.3769
1.41665	25.8615	5.63152	28.4255
1.42063	25.8932	5.64637	28.4754
1.42468	25.925	5.66102	28.5262
1.4288	25.9567	5.67547	28.5778
1.433	25.9884	5.68969	28.6301
1.43726	26.0201	5.70366	28.683
1.4416	26.0518	5.71738	28.7362
1.44601	26.0835	5.73082	28.7897
1.4505	26.1152	5.74396	28.8432
1.45507	26.1468	5.75679	28.8967
1.45971	26.1785	5.76929	28.95
1.46443	26.2101	5.78144	29.0029
1.46924	26.2417	5.79323	29.0553
1.47412	26.2733	5.80463	29.107
1.47909	26.3049	5.81564	29.1578
1.48414	26.3365	5.82623	29.2078
1.48927	26.3681	5.83639	29.2567
1.49449	26.3997	5.84614	29.3046
1.4998	26.4312	5.8555	29.3516
1.50519	26.4627	5.86446	29.3975
1.51067	26.4943	5.87306	29.4426
1.51624	26.5258	5.8813	29.4868
1.52191	26.5573	5.88919	29.5301
1.52766	26.5887	5.89676	29.5727
1.53351	26.6202	5.90401	29.6146
1.53945	26.6517	5.91095	29.6557
1.54549	26.6831	5.91761	29.6963
1.55162	26.7145	5.924	29.7362
1.55784	26.7459	5.93012	29.7755
1.56415	26.7773	5.936	29.8143
1.57054	26.8087	5.94165	29.8527
1.57702	26.8401	5.94708	29.8906
1.58357	26.8714	5.9523	29.9281
1.5902	26.9028	5.95734	29.9652
1.5969	26.9341	5.96219	30.0021
1.60367	26.9654	5.96689	30.0386
1.6105	26.9967	5.97143	30.075
1.6174	27.028	5.97584	30.1111
1.62436	27.0593	5.98013	30.1471
1.63137	27.0905	5.98431	30.183
1.63844	27.1218	5.98839	30.2188
1.64556	27.1531	5.9924	30.2546
1.65272	27.1843	5.99634	30.2904
1.65993	27.2155	6.00023	30.3263
1.66718	27.2467	6.00409	30.3623
1.67447	27.2779	6.00791	30.3985
1.68179	27.3091	6.01173	30.4348
1.68915	27.3403	6.01555	30.4714
1.69653	27.3715	6.01939	30.5082
1.70394	27.4027	6.02327	30.5453
1.71137	27.4338	6.02718	30.5829
1.71882	27.465	6.03116	30.6208
1.72629	27.4962	6.03521	30.6591
1.73377	27.5273	6.03934	30.6979
1.74127	27.5584	6.04358	30.7373
1.74876	27.5896	6.04793	30.7772
1.75627	27.6207	6.05241	30.8177
1.76377	27.6518	6.05704	30.8589
1.77127	27.6829	6.06182	30.9007
1.77877	27.714	6.06677	30.9433
1.78626	27.7451	6.0719	30.9867
1.79373	27.7762	6.07724	31.0309
1.80119	27.8073	6.08278	31.0759
1.80864	27.8384	6.08855	31.1218
1.81606	27.8695	6.09457	31.1687
1.82346	27.9005	6.10083	31.2167
1.83083	27.9316	6.10736	31.2657
1.83818	27.9627	6.11418	31.3157
1.84549	27.9938	6.12129	31.3668
1.85276	28.0248	6.1287	31.4187
1.86	28.0559	6.13643	31.4714
1.86719	28.087	6.14447	31.5245
1.87433	28.118	6.15284	31.5778
1.88143	28.1491	6.16153	31.6309
1.88848	28.1801	6.17055	31.6836
1.89547	28.2112	6.17992	31.7356
1.9024	28.2423	6.18963	31.7865
1.90928	28.2733	6.19968	31.8361
1.91609	28.3044	6.2101	31.8842
1.92283	28.3354	6.22087	31.9303
1.9295	28.3665	6.23201	31.9743
1.93611	28.3975	6.24352	32.0157
1.94265	28.4286	6.25541	32.0545
1.94914	28.4597	6.26768	32.0902
1.95555	28.4908	6.28034	32.1226
1.96191	28.5218	6.2934	32.1514
1.96821	28.5529	6.30686	32.1762
1.97445	28.584	6.32072	32.1969
1.98063	28.6151	6.33499	32.213
1.98675	28.6462	6.34967	32.2242
1.99282	28.6774	6.36478	32.2305
1.99884	28.7085	6.38031	32.2318
2.0048	28.7396	6.39621	32.228
2.01071	28.7708	6.41241	32.2193
2.01658	28.802	6.42887	32.206
2.02239	28.8331	6.44552	32.1882
2.02815	28.8644	6.4623	32.1663
2.03387	28.8956	6.47917	32.1405
2.03955	28.9268	6.49604	32.1112
2.04518	28.9581	6.51288	32.0784
2.05077	28.9894	6.52962	32.0425
2.05631	29.0207	6.54619	32.0036
2.06182	29.052	6.56255	31.9622
2.06729	29.0833	6.57864	31.9183
2.07272	29.1147	6.59439	31.8722
2.07811	29.1461	6.60975	31.8242
2.08347	29.1775	6.62465	31.7746
2.0888	29.209	6.63905	31.7235
2.09409	29.2404	6.65287	31.6712
2.09935	29.272	6.66607	31.618
2.10458	29.3035	6.67858	31.564
2.10978	29.335	6.69035	31.5097
2.11495	29.3666	6.70131	31.455
2.1201	29.3983	6.71141	31.4005
2.12522	29.4299	6.7206	31.3462
2.13032	29.4616	6.7288	31.2925
2.13539	29.4933	6.73596	31.2396
2.14044	29.5251	6.74203	31.1876
2.14547	29.5569	6.74698	31.1367
2.15049	29.5888	6.75089	31.0869
2.15548	29.6207	6.75386	31.0383
2.16046	29.6526	6.75599	30.9907
2.16542	29.6845	6.75736	30.9442
2.17037	29.7165	6.75808	30.8987
2.17531	29.7486	6.75824	30.854
2.18023	29.7807	6.75794	30.8102
2.18514	29.8128	6.75726	30.7672
2.19005	29.845	6.75632	30.7249
2.19494	29.8772	6.75519	30.6833
2.19983	29.9095	6.75399	30.6424
2.20471	29.9418	6.7528	30.6021
2.20959	29.9742	6.75172	30.5623
2.21447	30.0066	6.75084	30.523
2.21935	30.0391	6.75026	30.4841
2.22425	30.0716	6.75009	30.4457
2.22916	30.1041	6.7504	30.4076
2.23409	30.1366	6.7513	30.3697
2.23904	30.1691	6.75288	30.3322
2.24403	30.2016	6.75524	30.2948
2.24906	30.234	6.75847	30.2575
2.25412	30.2665	6.76267	30.2203
2.25924	30.2989	6.76794	30.1832
2.26441	30.3313	6.77437	30.146
2.26964	30.3636	6.78205	30.1088
2.27493	30.3959	6.79109	30.0715
2.28029	30.428	6.80157	30.034
2.28573	30.4601	6.8136	29.9962
2.29124	30.4922	6.82726	29.9582
2.29684	30.5241	6.84266	29.9199
2.30254	30.5559	6.85989	29.881
2.30832	30.5876	6.87904	29.8418
2.31421	30.6191	6.90021	29.802
2.32021	30.6506	6.92348	29.762
2.32632	30.6819	6.94868	29.7219
2.33255	30.713	6.97554	29.6822
2.3389	30.744	7.0038	29.6433
2.34538	30.7748	7.03318	29.6057
2.35199	30.8054	7.06341	29.57
2.35875	30.8359	7.09422	29.5367
2.36564	30.8661	7.12534	29.5064
2.37269	30.8961	7.15649	29.4795
2.37989	30.926	7.1874	29.4566
2.38726	30.9556	7.21781	29.4383
2.39479	30.985	7.24744	29.4251
2.40249	31.0141	7.27601	29.4173
2.41037	31.043	7.30329	29.4152
2.41843	31.0716	7.32922	29.4188
2.42668	31.1	7.35385	29.428
2.43512	31.1282	7.37723	29.4425
2.44377	31.1563	7.3994	29.462
2.45262	31.1844	7.42041	29.486
2.46169	31.2124	7.44032	29.5143
2.47097	31.2404	7.45916	29.5465
2.48048	31.2685	7.47699	29.5822
2.49022	31.2966	7.49386	29.6212
2.5002	31.325	7.50981	29.6631
2.51042	31.3536	7.52488	29.7075
2.5209	31.3824	7.53914	29.7541
2.53163	31.4116	7.55262	29.8027
2.54262	31.4411	7.56537	29.8528
2.55388	31.4711	7.57744	29.9042
2.56542	31.5014	7.58889	29.9564
2.57724	31.5323	7.59975	30.0093
2.58934	31.5638	7.61007	30.0623
2.60174	31.5958	7.61991	30.1153
2.61444	31.6285	7.6293	30.1678
2.62745	31.6619	7.6383	30.2195
2.64077	31.6961	7.64696	30.2701
2.6544	31.7311	7.65533	30.3194
2.66836	31.7669	7.66344	30.3672
2.68265	31.8035	7.67133	30.4136
2.69727	31.8405	7.67905	30.4584
2.71222	31.8777	7.68664	30.5019
2.72749	31.9147	7.69413	30.5442
2.74309	31.9512	7.70156	30.5853
2.75902	31.9868	7.70897	30.6254
2.77527	32.0212	7.7164	30.6646
2.79185	32.054	7.72389	30.703
2.80876	32.085	7.73147	30.7407
2.82598	32.1137	7.73918	30.7777
2.84354	32.1399	7.74707	30.8142
2.86141	32.1631	7.75517	30.8504
2.87961	32.1832	7.76352	30.8862
2.89813	32.1996	7.77216	30.9218
2.91697	32.2122	7.78112	30.9572
2.93614	32.2205	7.79045	30.9927
2.95562	32.2242	7.80019	31.0282
2.97541	32.2232	7.81036	31.064
2.99548	32.2177	7.82102	31.1
3.01578	32.2079	7.8322	31.1364
3.03626	32.1943	7.84394	31.1733
3.05689	32.1771	7.85627	31.2108
3.07762	32.1567	7.86924	31.249
3.09842	32.1334	7.88289	31.2879
3.11923	32.1076	7.89725	31.3278
3.14001	32.0794	7.91235	31.3686
3.16073	32.0494	7.92825	31.4106
3.18133	32.0177	7.94498	31.4539
3.20178	31.9848	7.96258	31.4984
3.22204	31.951	7.98108	31.5444
3.24206	31.9165	8.00052	31.5917
3.2618	31.8817	8.02086	31.6399
3.28122	31.8469	8.04203	31.6889
3.30027	31.8125	8.06395	31.7382
3.31891	31.7787	8.08653	31.7872
3.3371	31.746	8.10969	31.8353
3.35482	31.7143	8.13334	31.882
3.37211	31.6837	8.15742	31.9269
3.38897	31.6541	8.18183	31.9694
3.40544	31.6252	8.2065	32.0089
3.42154	31.597	8.23133	32.045
3.43729	31.5694	8.25627	32.0772
3.45271	31.5423	8.28121	32.1049
3.46784	31.5155	8.30607	32.1276
3.48269	31.489	8.33079	32.1447
3.49728	31.4626	8.35527	32.1557
3.51165	31.4361	8.37944	32.16
3.52581	31.4096	8.4032	32.1575
3.53979	31.3829	8.4265	32.1479
3.55362	31.3558	8.44932	32.1314
3.56731	31.3283	8.47167	32.1085
3.58089	31.3002	8.49357	32.0796
3.59439	31.2715	8.51502	32.0456
3.60782	31.242	8.53604	32.007
3.62121	31.2115	8.55663	31.9645
3.6346	31.1801	8.5768	31.9188
3.64801	31.1478	8.59658	31.8706
3.6615	31.1148	8.61596	31.8204
3.67512	31.0812	8.63497	31.7689
3.68892	31.0474	8.6536	31.7167
3.70294	31.0133	8.67187	31.6645
3.71723	30.9793	8.6898	31.6129
3.73185	30.9455	8.70739	31.5626
3.74684	30.9121	8.72465	31.5141
3.76224	30.8792	8.74159	31.4681
3.77812	30.8471	8.75823	31.4253
3.79452	30.816	8.77458	31.3863
3.81148	30.786	8.79065	31.3517
3.82906	30.7572	8.80644	31.3222
3.84731	30.73	8.82197	31.2986
3.86627	30.7045	8.83725	31.2814
3.88599	30.6808	8.85229	31.2712
3.90652	30.6592	8.8671	31.2682
3.92792	30.6397	8.8817	31.2725
3.95022	30.6227	8.89613	31.2838
3.97348	30.6083	8.9104	31.3017
3.99775	30.5967	8.92454	31.3257
4.02307	30.588	8.93859	31.3552
4.0495	30.5825	8.95257	31.3895
4.07699	30.58	8.96651	31.4281
4.10542	30.5805	8.98043	31.4704
4.13467	30.5836	8.99437	31.516
4.16463	30.5892	9.00836	31.5643
4.19516	30.5969	9.02241	31.6146
4.22615	30.6067	9.03656	31.6666
4.25747	30.6182	9.05084	31.7196
4.28901	30.6313	9.06527	31.7731
4.32063	30.6456	9.07988	31.8266
4.35223	30.661	9.0947	31.8795
4.38368	30.6773	9.10976	31.9312
4.41485	30.6943	9.12508	31.9813
4.44562	30.7116	9.1407	32.0292
4.47588	30.7291	9.15664	32.0743
4.5055	30.7465	9.17292	32.1161
4.53443	30.7639	9.18958	32.1539
4.56274	30.781	9.20665	32.1873
4.59048	30.7981	9.22415	32.2157
4.61772	30.8151	9.24211	32.2388
4.64451	30.8322	9.26053	32.2564
4.67094	30.8493	9.2794	32.2686
4.69705	30.8664	9.29867	32.2753
4.72291	30.8837	9.31834	32.2768
4.74858	30.9011	9.33836	32.2734
4.77413	30.9187	9.35871	32.2652
4.79963	30.9366	9.37937	32.2526
4.82512	30.9548	9.40031	32.2356
4.85068	30.9733	9.42151	32.2146
4.87637	30.9921	9.44293	32.1896
4.90225	31.0114	9.46454	32.161
4.92839	31.0311	9.48633	32.1289
4.95485	31.0514	9.50827	32.0935
4.98167	31.0721	9.53032	32.055
5.00884	31.0932	9.55246	32.0137
5.03633	31.1146	9.57468	31.9697
5.06412	31.136	9.59692	31.9232
5.09218	31.1574	9.61918	31.8745
5.12049	31.1786	9.64143	31.8237
5.14901	31.1994	9.66363	31.771
5.17772	31.2198	9.68576	31.7168
5.20659	31.2395	9.7078	31.661
5.2356	31.2584	9.72972	31.6041
5.26472	31.2765	9.75149	31.546
5.29392	31.2934	9.77308	31.4872
5.32319	31.3092	9.79447	31.4277
5.35248	31.3236	9.81563	31.3679
5.38177	31.3365	9.83653	31.3078
5.41104	31.3478	9.85715	31.2477
5.44026	31.3573	9.87746	31.1878
5.46941	31.3648	9.89743	31.1282
5.49845	31.3703	9.91705	31.0693
5.52736	31.3736	9.93632	31.0111
5.55612	31.3745	9.95526	30.9538
5.58469	31.3728	9.9739	30.8976
5.61306	31.3686	9.99226	30.8426
5.64119	31.3617	10.0104	30.789
5.66908	31.3524	10.0282	30.7369
5.69672	31.3408	10.0459	30.6864
5.72408	31.327	10.0633	30.6378
5.75115	31.3114	10.0806	30.5912
5.77791	31.294	10.0977	30.5467
5.80436	31.275	10.1147	30.5045
5.83048	31.2546	10.1316	30.4647
5.85626	31.2329	10.1484	30.4276
5.88167	31.2102	10.1651	30.3931
5.9067	31.1866	10.1818	30.3616
5.93135	31.1622	10.1985	30.3331
5.95559	31.1373	10.2151	30.3079
5.97941	31.1121	10.2318	30.2859
6.00279	31.0866	10.2486	30.2675
6.02573	31.061	10.2654	30.2528
6.0482	31.0356	10.2822	30.2419
6.07028	31.0105	10.2992	30.2351
6.09209	30.9856	10.3163	30.2323
6.11373	30.9611	10.3336	30.2336
6.13535	30.9371	10.351	30.239
6.15706	30.9135	10.3685	30.2483
6.17899	30.8905	10.3861	30.2615
6.20125	30.868	10.4038	30.2782
6.22398	30.8463	10.4215	30.2984
6.24729	30.8252	10.4392	30.3219
6.27131	30.805	10.4569	30.3483
6.29615	30.7856	10.4746	30.3777
6.32195	30.7671	10.4923	30.4098
6.34883	30.7496	10.5099	30.4444
6.3769	30.7331	10.5274	30.4814
6.40615	30.7178	10.5448	30.5206
6.43639	30.7038	10.562	30.5617
6.46741	30.6913	10.5791	30.6047
6.49902	30.6804	10.596	30.6494
6.53101	30.6715	10.6128	30.6956
6.5632	30.6645	10.6293	30.743
6.59539	30.6598	10.6455	30.7916
6.62736	30.6575	10.6615	30.8411
6.65893	30.6578	10.6772	30.8914
6.68989	30.6608	10.6926	30.9424
6.72007	30.6668	10.7076	30.9937
6.74943	30.6755	10.7224	31.0453
6.77807	30.6868	10.7367	31.097
6.80607	30.7003	10.7506	31.1486
6.83352	30.7158	10.7641	31.1999
6.86051	30.7329	10.7772	31.2508
6.88713	30.7514	10.7898	31.301
6.91345	30.7709	10.8019	31.3503
6.93958	30.7913	10.8135	31.3987
6.96559	30.8121	10.8245	31.4461
6.99158	30.8332	10.8351	31.4923
7.01762	30.8542	10.8452	31.5375
7.04382	30.8748	10.8549	31.5816
7.07025	30.8948	10.8642	31.6246
7.09699	30.9139	10.8732	31.6669
7.12405	30.9321	10.8819	31.7082
7.15141	30.9494	10.8904	31.7489
7.17908	30.966	10.8986	31.7888
7.20704	30.9817	10.9068	31.8281
7.23528	30.9967	10.9148	31.8668
7.26381	31.011	10.9229	31.9051
7.2926	31.0247	10.9308	31.9429
7.32166	31.0377	10.9389	31.9804
7.35097	31.0502	10.947	32.0177
7.38054	31.0622	10.9553	32.0547
7.41034	31.0737	10.9637	32.0915
7.44037	31.0847	10.9724	32.1283
7.47062	31.0953	10.9813	32.165
7.5011	31.1056	10.9906	32.2018
7.53178	31.1155	11.0002	32.2387
7.56266	31.1252	11.0102	32.2758
7.59374	31.1347	11.0207	32.3132
7.62499	31.1438	11.0317	32.3509
7.65641	31.1527	11.0432	32.389
7.68797	31.1612	11.0553	32.4275
7.71965	31.1693	11.0681	32.4666
7.75144	31.1769	11.0815	32.5063
7.78332	31.184	11.0957	32.5466
7.81528	31.1906	11.1106	32.5877
7.84728	31.1966	11.1264	32.6297
7.87933	31.2019	11.143	32.6725
7.91139	31.2065	11.1606	32.7161
7.94345	31.2104	11.179	32.7602
7.97549	31.2134	11.1981	32.8047
8.0075	31.2156	11.2178	32.8493
8.03946	31.2169	11.2382	32.8935
8.07135	31.2173	11.2589	32.937
8.10315	31.2166	11.28	32.9795
8.13484	31.215	11.3014	33.0206
8.16642	31.2122	11.3229	33.06
8.19785	31.2082	11.3444	33.0972
8.22912	31.2031	11.3659	33.1321
8.26022	31.1968	11.3873	33.1642
8.29117	31.1894	11.4084	33.1932
8.32196	31.1809	11.4292	33.2186
8.35262	31.1714	11.4495	33.2402
8.38314	31.1611	11.4692	33.2577
8.41353	31.15	11.4884	33.2708
8.44381	31.1381	11.5068	33.2794
8.47398	31.1255	11.5245	33.2835
8.50405	31.1124	11.5417	33.2832
8.53402	31.0987	11.5583	33.2786
8.56392	31.0847	11.5743	33.2699
8.59373	31.0702	11.5898	33.2573
8.62348	31.0555	11.6048	33.2409
8.65318	31.0406	11.6194	33.2208
8.68282	31.0256	11.6336	33.1973
8.71242	31.0105	11.6474	33.1704
8.74198	30.9955	11.661	33.1403
8.77152	30.9805	11.6742	33.1071
8.80105	30.9658	11.6872	33.0711
8.83056	30.9513	11.7	33.0322
8.86008	30.9371	11.7126	32.9908
8.8896	30.9233	11.725	32.9468
8.91914	30.9101	11.7374	32.9006
8.94871	30.8974	11.7497	32.8521
8.9783	30.8853	11.762	32.8016
9.00794	30.874	11.7743	32.7492
9.03763	30.8634	11.7867	32.6951
9.06738	30.8537	11.7992	32.6393
9.09719	30.845	11.8117	32.5821
9.12708	30.8373	11.8245	32.5236
9.15705	30.8307	11.8375	32.4639
9.18711	30.8252	11.8506	32.4032
9.21727	30.8211	11.8641	32.3416
9.24754	30.8182	11.8779	32.2792
9.27793	30.8168	11.8921	32.2163
9.30843	30.8167	11.9066	32.1529
9.33905	30.8178	11.9216	32.0892
9.36979	30.8201	11.937	32.0254
9.40063	30.8234	11.953	31.9616
9.43159	30.8276	11.9694	31.898
9.46266	30.8326	11.9862	31.835
9.49384	30.8382	12.0034	31.7728
9.52512	30.8443	12.021	31.7116
9.55651	30.8509	12.0388	31.6517
9.588	30.8578	12.0569	31.5935
9.6196	30.8649	12.0751	31.5372
9.65129	30.8721	12.0934	31.483
9.68307	30.8792	12.1119	31.4313
9.71496	30.8862	12.1303	31.3823
9.74694	30.8928	12.1488	31.3364
9.77901	30.8991	12.1672	31.2937
9.81117	30.9049	12.1854	31.2546
9.84342	30.9101	12.2035	31.2193
9.87575	30.9145	12.2214	31.1881
9.90818	30.9181	12.2391	31.1613
9.94068	30.9206	12.2563	31.1392
9.97327	30.9221	12.2733	31.1221
10.0059	30.9224	12.2898	31.1101
10.0387	30.9213	12.3059	31.1037
10.0715	30.9188	12.3215	31.1032
10.1044	30.9148	12.3364	31.1088
10.1374	30.909	12.3508	31.1207
10.1704	30.9015	12.3646	31.1388
10.2035	30.8921	12.3777	31.1628
10.2367	30.8807	12.3904	31.1925
10.2699	30.8679	12.4026	31.2272
10.303	30.8538	12.4146	31.2663
10.336	30.8389	12.4263	31.3093
10.3689	30.8235	12.4378	31.3556
10.4016	30.8079	12.4493	31.4045
10.4341	30.7925	12.4608	31.4554
10.4663	30.7776	12.4725	31.5079
10.4981	30.7635	12.4843	31.5613
10.5296	30.7507	12.4965	31.6151
10.5606	30.7395	12.509	31.6686
10.5912	30.7301	12.522	31.7214
10.6212	30.723	12.5356	31.7727
10.6507	30.7184	12.5498	31.8222
10.6795	30.7169	12.5648	31.8691
10.7077	30.7185	12.5806	31.9128
10.7351	30.7239	12.5972	31.953
10.7618	30.7331	12.6149	31.9888
10.7876	30.7467	12.6337	32.0198
10.8127	30.7646	12.6537	32.0454
10.837	30.7861	12.6749	32.0647
10.8605	30.8109	12.6975	32.0774
10.8835	30.8383	12.7215	32.0829
10.9058	30.8678	12.7471	32.0814
10.9276	30.8989	12.7741	32.073
10.9489	30.9311	12.8025	32.0582
10.9698	30.9638	12.8322	32.0379
10.9904	30.9965	12.8631	32.0129
11.0106	31.0286	12.895	31.9845
11.0306	31.0597	12.9279	31.9535
11.0504	31.0891	12.9617	31.9208
11.0701	31.1164	12.9963	31.8874
11.0896	31.141	13.0315	31.8542
11.1092	31.1624	13.0674	31.8221
11.1288	31.1801	13.1037	31.7921
11.1485	31.1934	13.1403	31.7654
11.1683	31.202	13.1773	31.7426
11.1883	31.2052	13.2143	31.7247
11.2086	31.2027	13.2515	31.7121
11.2292	31.1949	13.2887	31.7051
11.25	31.1822	13.3259	31.7036
11.271	31.1653	13.3632	31.7074
11.2923	31.1447	13.4006	31.7162
11.3138	31.1209	13.438	31.7294
11.3355	31.0943	13.4754	31.7466
11.3575	31.0656	13.513	31.7675
11.3797	31.0352	13.5506	31.7917
11.4021	31.0038	13.5884	31.8189
11.4247	30.9717	13.6262	31.8485
11.4475	30.9397	13.6642	31.8804
11.4705	30.908	13.7023	31.914
11.4938	30.8774	13.7405	31.9491
11.5172	30.8483	13.7788	31.9851
11.5407	30.8212	13.8172	32.0217
11.5645	30.7968	13.8555	32.0583
11.5884	30.7754	13.8937	32.0946
11.6125	30.7577	13.9317	32.1299
11.6368	30.7441	13.9694	32.1639
11.6612	30.7352	14.0068	32.196
11.6858	30.731	14.0437	32.2257
11.7105	30.7312	14.0801	32.2527
11.7354	30.7354	14.1159	32.2764
11.7605	30.7434	14.151	32.2963
11.7857	30.7548	14.1854	32.3119
11.811	30.7692	14.2189	32.3228
11.8365	30.7865	14.2516	32.3284
11.8621	30.8063	14.2833	32.3282
11.8879	30.8281	14.3139	32.3216
11.9138	30.8518	14.3433	32.3084
11.9398	30.877	14.3716	32.2887
11.966	30.9034	14.3987	32.2625
11.9923	30.9306	14.4246	32.2306
12.0187	30.9584	14.4496	32.1936
12.0453	30.9864	14.4736	32.1524
12.072	31.0143	14.4968	32.108
12.0988	31.0418	14.5192	32.0613
12.1257	31.0685	14.5409	32.0133
12.1528	31.0941	14.562	31.9648
12.18	31.1184	14.5826	31.9166
12.2073	31.141	14.6028	31.8697
12.2347	31.1616	14.6227	31.8249
12.2623	31.1798	14.6422	31.7831
12.2899	31.1953	14.6616	31.7452
12.3177	31.2079	14.6809	31.7121
12.3456	31.2172	14.7003	31.6848
12.3736	31.2236	14.7196	31.6641
12.4017	31.227	14.7392	31.6511
12.4299	31.2278	14.759	31.6463
12.4582	31.2259	14.7791	31.6498
12.4867	31.2215	14.7995	31.6617
12.5153	31.2148	14.8203	31.6814
12.544	31.206	14.8415	31.7081
12.5728	31.1952	14.863	31.7408
12.6017	31.1825	14.8848	31.7786
12.6308	31.1681	14.907	31.8204
12.66	31.1521	14.9296	31.8652
12.6893	31.1347	14.9525	31.9122
12.7188	31.116	14.9757	31.9604
12.7484	31.0962	14.9994	32.0089
12.7781	31.0755	15.0233	32.0568
12.808	31.0539	15.0476	32.1031
12.838	31.0316	15.0723	32.1469
12.8681	31.0088	15.0973	32.1873
12.8984	30.9856	15.1227	32.2233
12.9288	30.9622	15.1484	32.2539
12.9594	30.9387	15.1745	32.278
12.9901	30.9152	15.2009	32.2949
13.021	30.892	15.2277	32.304
13.052	30.8691	15.2549	32.3052
13.0831	30.8467	15.2823	32.2986
13.1143	30.8249	15.3101	32.2846
13.1454	30.8038	15.3382	32.264
13.1766	30.7836	15.3665	32.2375
13.2077	30.7643	15.3951	32.2062
13.2386	30.7462	15.4239	32.1707
13.2695	30.7292	15.4529	32.1317
13.3001	30.7137	15.4821	32.0901
13.3305	30.6995	15.5115	32.0465
13.3607	30.687	15.541	32.0018
13.3905	30.6762	15.5706	31.9566
13.42	30.6673	15.6004	31.9117
13.449	30.6603	15.6302	31.8679
13.4776	30.6554	15.66	31.826
13.5058	30.6528	15.6899	31.7866
13.5334	30.6524	15.7199	31.7505
13.5604	30.6546	15.7498	31.7185
13.5869	30.6593	15.7797	31.6913
13.6127	30.6668	15.8095	31.67
13.6378	30.6769	15.8393	31.6551
13.6624	30.6895	15.869	31.6473
13.6864	30.7045	15.8986	31.6469
13.7099	30.7217	15.9281	31.654
13.7329	30.7409	15.9575	31.668
13.7555	30.762	15.9869	31.6884
13.7777	30.7848	16.0163	31.7144
13.7996	30.8091	16.0458	31.745
13.8211	30.8348	16.0753	31.7791
13.8425	30.8617	16.105	31.816
13.8636	30.8895	16.1349	31.8548
13.8846	30.9183	16.1649	31.8946
13.9055	30.9478	16.1953	31.9345
13.9263	30.9778	16.2259	31.9737
13.9471	31.0082	16.2569	32.0114
13.9679	31.0388	16.2882	32.0466
13.9888	31.0695	16.3199	32.0785
14.0098	31.1	16.3521	32.1061
14.0309	31.1304	16.3848	32.1285
14.0521	31.1605	16.418	32.1448
14.0734	31.1901	16.4518	32.1543
14.095	31.2193	16.4862	32.1566
14.1167	31.2478	16.5212	32.1517
14.1386	31.2756	16.5567	32.14
14.1607	31.3025	16.5925	32.1219
14.1831	31.3285	16.6286	32.0983
14.2057	31.3534	16.6649	32.0701
14.2286	31.3772	16.7012	32.0382
14.2518	31.3996	16.7374	32.0033
14.2753	31.4207	16.7735	31.9662
14.2992	31.4403	16.8094	31.9277
14.3233	31.4583	16.8449	31.8887
14.3479	31.4746	16.8799	31.8499
14.3728	31.4891	16.9143	31.8121
14.3981	31.5016	16.948	31.7761
14.4239	31.5121	16.981	31.7426
14.45	31.5205	17.0131	31.7125
14.4767	31.5266	17.0441	31.6866
14.5038	31.5303	17.0741	31.6657
14.5313	31.5319	17.1028	31.6507
14.5593	31.5315	17.1303	31.6425
14.5877	31.5291	17.1563	31.6417
14.6164	31.5249	17.1808	31.6486
14.6456	31.5192	17.2037	31.6634
14.675	31.5119	17.2253	31.6856
14.7049	31.5033	17.2456	31.7145
14.735	31.4936	17.2648	31.7494
14.7654	31.4828	17.2832	31.7891
14.796	31.4711	17.3008	31.8327
14.827	31.4586	17.3178	31.879
14.8581	31.4456	17.3345	31.9273
14.8894	31.4321	17.3509	31.9765
14.921	31.4182	17.3672	32.0257
14.9527	31.4042	17.3836	32.074
14.9845	31.3902	17.4003	32.1205
15.0165	31.3763	17.4174	32.1641
15.0486	31.3627	17.4352	32.2039
15.0807	31.3495	17.4536	32.2388
15.1129	31.3369	17.473	32.2679
15.1452	31.3249	17.4935	32.2904
15.1775	31.3138	17.5153	32.3056
15.2098	31.3037	17.5384	32.3133
15.2421	31.2948	17.5628	32.3138
15.2743	31.2871	17.5885	32.3072
15.3065	31.2807	17.6154	32.2943
15.3387	31.2754	17.6435	32.2759
15.3708	31.2713	17.6726	32.2526
15.4029	31.2683	17.7029	32.2252
15.435	31.2664	17.7341	32.1943
15.467	31.2654	17.7662	32.1606
15.499	31.2653	17.7992	32.1248
15.531	31.2661	17.8331	32.0876
15.5629	31.2677	17.8677	32.0495
15.5948	31.27	17.9031	32.0112
15.6267	31.273	17.9391	31.9735
15.6585	31.2767	17.9757	31.937
15.6904	31.281	18.0129	31.9023
15.7222	31.2857	18.0505	31.8702
15.754	31.291	18.0886	31.8415
15.7858	31.2966	18.1271	31.8167
15.8175	31.3027	18.1659	31.7963
15.8492	31.309	18.205	31.7807
15.881	31.3156	18.2444	31.77
15.9127	31.3223	18.2839	31.764
15.9444	31.3292	18.3236	31.7626
15.9761	31.3362	18.3634	31.7652
16.0077	31.3431	18.4032	31.7716
16.0394	31.3501	18.4431	31.7812
16.071	31.3569	18.483	31.7938
16.1027	31.3636	18.5228	31.809
16.1343	31.3701	18.5625	31.8266
16.1659	31.3764	18.6021	31.8459
16.1975	31.3824	18.6415	31.8669
16.2292	31.3881	18.6807	31.8891
16.2608	31.3937	18.7196	31.9121
16.2924	31.399	18.7582	31.9356
16.324	31.4041	18.7965	31.9592
16.3556	31.4091	18.8344	31.9825
16.3872	31.4139	18.8719	32.0053
16.4188	31.4185	18.9089	32.0275
16.4504	31.4231	18.9455	32.0489
16.482	31.4275	18.9815	32.0697
16.5136	31.4319	19.0172	32.09
16.5452	31.4362	19.0525	32.11
16.5768	31.4404	19.0873	32.13
16.6084	31.4446	19.1218	32.1501
16.64	31.4488	19.1559	32.1706
16.64	30.9	19.1896	32.1917
16.7	30.6	19.223	32.2136
16.77	30.3	19.256	32.2364
16.84	30	19.2888	32.2605
16.9	29.8	19.3212	32.2859
16.97	29.5	19.3534	32.3131
17.04	29.2	19.3853	32.3421
17.11	29	19.417	32.373
17.17	28.7	19.4484	32.4058
17.24	28.4	19.4796	32.4402
17.3	28.2	19.5106	32.476
17.37	27.9	19.5414	32.5127
17.44	27.5	19.5721	32.5496
17.5	27.2	19.6027	32.5863
17.57	26.9	19.6331	32.6222
17.64	26.8	19.6635	32.6569
17.7	26.3	19.6937	32.6898
17.77	26	19.7239	32.7203
17.84	25.7	19.7541	32.7481
17.91	25.5	19.7843	32.7725
17.98	25.2	19.8145	32.793
18.04	24.8	19.8447	32.8091
18.11	24.5	19.875	32.8202
18.18	24	19.9053	32.8259
18.24	23.8	19.9358	32.826
18.31	23.5	19.9663	32.8206
18.37	23.1	19.9971	32.8099
18.44	22.8	20.0281	32.7945
18.51	22.4	20.0593	32.7748
18.57	22	20.091	32.7517
18.64	21.9	20.123	32.7257
18.71	21.7	20.1556	32.6974
18.77	21.4	20.1886	32.6676
18.84	21.1	20.2222	32.6367
18.91	20.8	20.2565	32.6054
18.97	20.5	20.2914	32.5743
19.04	20.1	20.3271	32.544
19.1	19.8	20.3636	32.5153
19.17	19.5	20.401	32.4886
19.24	19.3	20.4393	32.4647
19.3	19	20.4786	32.4437
19.38	18.7	20.5188	32.4258
19.44	18.3	20.5598	32.4109
19.51	18.1	20.6015	32.3989
19.58	18	20.6436	32.3891
19.64	17.8	20.6862	32.3813
19.71	17.3	20.7289	32.375
19.77	16.8	20.7717	32.3697
19.84	16.6	20.8143	32.3651
19.91	16.4	20.8568	32.3608
19.98	16.2	20.8988	32.3563
20.04	16	20.9403	32.3513
20.11	15.8	20.9811	32.3454
20.17	15.5	21.0211	32.3382
20.24	15.3	21.0601	32.3293
20.31	14.9	21.0979	32.3183
20.37	14.5	21.1344	32.3047
20.44	14.3	21.1695	32.2882
20.51	13.9	21.2031	32.2681
20.57	13.6	21.2348	32.2444
20.64	13.4	21.2647	32.2169
20.71	13.1	21.2928	32.1858
20.77	12.9	21.3192	32.1514
20.84	12.7	21.3442	32.1143
20.91	12.6	21.3682	32.0751
20.98	12.3	21.3912	32.0348
21.04	12	21.4136	31.9939
21.11	11.7	21.4356	31.9532
21.18	11.6	21.4575	31.9134
21.24	11.4	21.4794	31.8752
21.31	11.2	21.5017	31.8393
21.38	11	21.5245	31.8064
21.44	10.8	21.5482	31.7773
21.51	10.4	21.5729	31.7527
21.57	10.3	21.599	31.7333
21.64	10.1	21.6266	31.7195
21.71	9.9	21.6559	31.7115
21.77	9.5	21.6869	31.7095
21.84	9.4	21.7196	31.7132
21.9	9.2	21.7537	31.7221
21.97	9	21.7892	31.7358
22.04	8.8	21.826	31.7537
22.1	8.7	21.864	31.7753
22.17	8.6	21.9031	31.8002
22.23	8.3	21.9431	31.828
22.3	8.2	21.984	31.858
22.38	7.9	22.0257	31.89
22.44	7.8	22.0681	31.9234
22.51	7.6	22.111	31.9577
22.57	7.4	22.1544	31.9926
22.64	7.1	22.1981	32.0275
22.71	7.1	22.2421	32.062
22.77	6.9	22.2863	32.0956
22.84	6.7	22.3305	32.1278
22.91	6.5	22.3746	32.1583
22.97	6.4	22.4186	32.1865
23.04	6.3	22.4623	32.2119
23.11	6.2	22.5057	32.2342
23.17	6.1	22.5486	32.2528
23.24	5.9	22.5909	32.2673
23.31	5.8	22.6325	32.2773
23.37	5.8	22.6734	32.2821
23.44	5.7	22.7133	32.2815
23.51	5.7	22.7523	32.275
23.57	5.5	22.7902	32.262
23.64	5.4	22.8269	32.2408
23.71	5.2	22.8623	32.2127
23.77	5.2	22.8963	32.1778
23.84	5	22.9289	32.1359
23.91	4.8	22.9597	32.0872
23.98	4.6	22.9597	31.9871
24.04	4.7	23.16	30.5609
24.11	4.6	23.2896	29.1348
24.18	4.6	23.3544	27.5799
24.24	4.5	23.4192	26.2824
24.31	4.6	23.5488	24.3737
24.38	4.5	23.6783	22.9475
24.44	4.3	23.8786	21.4034
24.51	4.3	24.0082	19.6233
24.58	4.3	24.2674	17.8326
24.64	4.1	24.5972	16.1705
24.71	4	24.7268	14.8623
24.78	3.9	25.1862	13.3181
24.84	3.8	25.4454	12.0099
24.91	3.7	25.7693	10.5837
24.97	3.7	26.2288	9.27551
25.04	3.6	26.8178	8.08525
25.11	3.6	27.342	6.77702
25.17	3.6	27.8604	6.0693
25.24	3.6	28.1902	5.4688
25.31	3.5	28.4494	4.99698
25.38	3.4	28.9736	4.39649
25.45	3.4	29.4978	3.68876
25.51	3.3	30.1516	2.97031
25.58	3.3	30.9998	2.49849
25.65	3.3	31.848	2.14463
25.71	3.3	32.2367	1.90872
25.78	3.3	32.761	2.02667
25.85	3.1	33.4148	1.66209
25.92	3.2	34.3278	1.78004
25.98	3.1	35.3114	1.42618
26.05	3	35.9652	1.07231
26.11	3	36.6838	0.6005
26.18	3	37.856	0.6005
26.25	3	38.9692	0.35386
26.31	2.9	39.8822	0.35386
26.38	3	40.7304	0.11795
26.45	3	41.1898	0
26.51	3.1
26.58	2.9
26.64	2.8
26.71	2.7
26.78	2.6
26.84	2.6
26.92	2.6
26.98	2.6
27.05	2.4
27.11	2.5
27.18	2.4
27.25	2.5
27.31	2.4
27.38	2.4
27.44	2.4
27.51	2.3
27.57	2.3
27.64	2.1
27.71	2.1
27.77	2.2
27.84	2.2
27.9	2.2
27.97	2
28.04	2
28.1	1.9
28.17	1.9
28.24	1.9
28.3	2
28.37	2
28.44	2
28.51	2
28.57	1.8
28.64	1.8
28.71	1.8
28.78	1.8
28.84	1.7
28.91	1.8
28.98	1.7
29.04	1.8
29.11	1.7
29.18	1.8
29.24	1.7
29.31	1.5
29.38	1.5
29.44	1.5
29.51	1.6
29.57	1.7
29.64	1.5
29.71	1.6
29.77	1.5
29.84	1.5
29.92	1.5
29.98	1.5
30.05	1.3
30.11	1.3
30.18	1.4
30.25	1.2
30.31	1.4
30.38	1.4
30.44	1.3
30.51	1.2
30.58	1.1
30.64	1.1
30.71	1.2
30.78	1.2
30.84	1.2
30.91	1.2
30.98	1.1
31.04	1
31.11	1
31.17	1
31.24	1
31.31	1
31.37	0.9
31.45	0.9
31.52	1
31.59	0.9
31.65	0.8
31.72	1
31.78	1
31.85	1
31.91	1
31.98	1
32.05	0.8
32.11	0.8
32.18	0.9
32.24	0.8
32.31	0.7
32.37	0.7
32.44	0.7
32.51	0.7
32.57	0.8
32.64	0.7
32.7	0.5
32.77	0.6
32.84	0.7
32.91	0.7
32.98	0.6
33.04	0.6
33.11	0.5
33.18	0.5
33.24	0.6
33.31	0.5
33.38	0.5
33.44	0.6
33.51	0.7
33.58	0.5
33.64	0.5
33.71	0.6
33.78	0.5
33.84	0.5
33.91	0.4
33.97	0.4
34.04	0.3
34.1	0.2
34.17	0.5
34.24	0.5
34.3	0.4
34.37	0.4
34.45	0.3
34.52	0.3
34.58	0.3
34.65	0.4
34.72	0.5
34.78	0.4
34.85	0.4
34.91	0.2
34.98	0.4
35.05	0.3
35.11	0.3
35.18	0.1
35.25	0
35.31	0.1
35.38	0.2
35.44	0.3
35.51	0.3
35.58	0.1
35.64	0.1
35.71	0.1
35.78	0.2
35.84	0.1
35.92	0
35.99	0.1
36.05	0.1
36.12	0.2
36.19	0.1
36.25	0
36.32	0
36.39	0.1
36.46	0.1
36.52	0.1
36.59	0
36.66	0.2
36.72	0.1
36.79	0.1
36.85	0.1
36.92	0.1
36.99	0.1

## Sheet: Figure 3b
Length	Max. Displacement	Max. Displacement
mm	mm	mm
	Simu	Exp
30	2.731	2.23
35	4.937	4.05
40	8.337	7.6
45	13.3	15.04
50	20.25	20.9

## Sheet: Figure 3c
X	Y	θ
mm	mm	rad
20	0	0
19.998	0.24736	0.02474
19.9918	0.49465	0.04948
19.9816	0.74178	0.07421
19.9674	0.98868	0.09895
19.949	1.23526	0.12368
19.9266	1.48146	0.14842
19.9002	1.72719	0.17315
19.8697	1.97237	0.19788
19.8352	2.21693	0.22261
19.7967	2.4608	0.24734
19.7542	2.70389	0.27206
19.7077	2.94613	0.29679
19.6572	3.18745	0.3215
19.6028	3.42776	0.34622
19.5445	3.667	0.37093
19.4823	3.90509	0.39564
19.4162	4.14196	0.42035
19.3463	4.37753	0.44505
19.2725	4.61173	0.46975
19.195	4.84449	0.49444
19.1137	5.07574	0.51913
19.0287	5.30541	0.54381
18.94	5.53342	0.56849
18.8477	5.75972	0.59316
18.7517	5.98423	0.61783
18.6522	6.20688	0.64249
18.5491	6.42761	0.66714
18.4425	6.64636	0.69179
18.3325	6.86305	0.71643
18.219	7.07763	0.74106
18.1022	7.29003	0.76569
17.9821	7.50019	0.79031
17.8587	7.70806	0.81492
17.7321	7.91356	0.83952
17.6023	8.11665	0.86411
17.4694	8.31727	0.8887
17.3334	8.51535	0.91327
17.1944	8.71085	0.93784
17.0525	8.90372	0.9624
16.9077	9.09389	0.98695
16.7599	9.28133	1.01148
16.6094	9.46597	1.03601
16.4562	9.64778	1.06052
16.3003	9.8267	1.08503
16.1418	10.0027	1.10952
15.9808	10.1757	1.134
15.8172	10.3457	1.15847
15.6513	10.5126	1.18293
15.483	10.6765	1.20737
15.3123	10.8372	1.2318
15.1395	10.9947	1.25622
14.9645	11.149	1.28063
14.7874	11.3001	1.30502
14.6082	11.4478	1.32939
14.4271	11.5923	1.35375
14.2441	11.7334	1.3781
14.0593	11.8712	1.40243
13.8728	12.0056	1.42674
13.6845	12.1365	1.45104
13.4946	12.264	1.47532
13.3032	12.3881	1.49958
13.1104	12.5086	1.52383
12.9161	12.6257	1.54806
12.7205	12.7392	1.57227
12.5236	12.8492	1.59646
12.3255	12.9556	1.62063
12.1264	13.0585	1.64478
11.9262	13.1578	1.66891
11.725	13.2535	1.69303
11.523	13.3456	1.71712
11.3201	13.4341	1.74119
11.1165	13.5191	1.76523
10.9122	13.6004	1.78926
10.7073	13.6781	1.81326
10.5018	13.7522	1.83723
10.2959	13.8226	1.86119
10.0896	13.8895	1.88512
9.88305	13.9528	1.90902
9.67621	14.0125	1.9329
9.4692	14.0687	1.95675
9.26209	14.1212	1.98057
9.05495	14.1702	2.00437
8.84786	14.2156	2.02813
8.64087	14.2576	2.05187
8.43407	14.2959	2.07558
8.22751	14.3308	2.09926
8.02127	14.3622	2.12291
7.81542	14.3902	2.14652
7.61002	14.4147	2.1701
7.40515	14.4358	2.19365
7.20085	14.4535	2.21717
6.99721	14.4679	2.24065
6.79429	14.4789	2.26409
6.59215	14.4866	2.2875
6.39085	14.491	2.31087
6.19046	14.4922	2.3342
5.99103	14.4902	2.35749
5.79264	14.485	2.38074
5.59533	14.4766	2.40395
5.39918	14.4652	2.42712
20.5	0	0
20.4979	0.25487	0.02487
20.4916	0.50966	0.04973
20.481	0.76429	0.0746
20.4662	1.01867	0.09946
20.4472	1.27273	0.12433
20.424	1.52638	0.14919
20.3967	1.77955	0.17405
20.3651	2.03216	0.19891
20.3293	2.28412	0.22377
20.2894	2.53535	0.24863
20.2454	2.78578	0.27348
20.1973	3.03533	0.29834
20.145	3.28392	0.32319
20.0887	3.53146	0.34803
20.0282	3.77789	0.37287
19.9638	4.02312	0.39771
19.8954	4.26708	0.42255
19.823	4.5097	0.44738
19.7466	4.75089	0.47221
19.6663	4.99059	0.49704
19.5821	5.22872	0.52185
19.4941	5.4652	0.54667
19.4022	5.69997	0.57148
19.3066	5.93295	0.59628
19.2072	6.16407	0.62108
19.1042	6.39326	0.64588
18.9974	6.62046	0.67066
18.8871	6.8456	0.69544
18.7731	7.0686	0.72022
18.6557	7.2894	0.74499
18.5347	7.50795	0.76975
18.4104	7.72417	0.7945
18.2826	7.938	0.81925
18.1515	8.14938	0.84398
18.0171	8.35825	0.86872
17.8795	8.56455	0.89344
17.7387	8.76822	0.91815
17.5949	8.96921	0.94286
17.4479	9.16746	0.96755
17.2979	9.36291	0.99224
17.145	9.55552	1.01691
16.9892	9.74523	1.04158
16.8306	9.93199	1.06624
16.6693	10.1158	1.09088
16.5052	10.2965	1.11552
16.3385	10.4741	1.14014
16.1692	10.6486	1.16475
15.9975	10.8199	1.18936
15.8232	10.988	1.21394
15.6466	11.1528	1.23852
15.4678	11.3144	1.26308
15.2866	11.4726	1.28764
15.1034	11.6274	1.31217
14.918	11.7788	1.3367
14.7306	11.9268	1.36121
14.5412	12.0713	1.3857
14.35	12.2123	1.41018
14.157	12.3498	1.43465
13.9622	12.4837	1.4591
13.7658	12.6141	1.48354
13.5677	12.7408	1.50795
13.3682	12.864	1.53236
13.1672	12.9835	1.55674
12.9649	13.0993	1.58111
12.7613	13.2115	1.60546
12.5564	13.3199	1.62979
12.3504	13.4247	1.65411
12.1433	13.5258	1.6784
11.9353	13.6231	1.70268
11.7264	13.7167	1.72693
11.5166	13.8066	1.75117
11.306	13.8927	1.77538
11.0947	13.9751	1.79958
10.8829	14.0537	1.82375
10.6705	14.1286	1.8479
10.4576	14.1997	1.87203
10.2444	14.2671	1.89613
10.0308	14.3308	1.92021
9.81701	14.3907	1.94427
9.60305	14.4469	1.9683
9.38899	14.4994	1.9923
9.17492	14.5482	2.01628
8.96091	14.5934	2.04024
8.74702	14.6348	2.06416
8.53333	14.6726	2.08806
8.31991	14.7068	2.11193
8.10684	14.7373	2.13577
7.89418	14.7643	2.15958
7.682	14.7877	2.18336
7.47038	14.8075	2.20711
7.25937	14.8238	2.23083
7.04906	14.8367	2.25451
6.83949	14.846	2.27817
6.63075	14.8519	2.30178
6.4229	14.8544	2.32537
6.216	14.8536	2.34891
6.01011	14.8494	2.37242
5.80531	14.8419	2.3959
5.60164	14.8311	2.41933
5.39918	14.8171	2.44272
21	0	0
20.9978	0.26239	0.02499
20.9913	0.52469	0.04998
20.9803	0.78683	0.07497
20.9651	1.04871	0.09996
20.9454	1.31026	0.12495
20.9214	1.57139	0.14994
20.8931	1.83201	0.17492
20.8604	2.09205	0.19991
20.8234	2.35142	0.22489
20.7822	2.61003	0.24987
20.7366	2.86781	0.27485
20.6868	3.12468	0.29983
20.6327	3.38054	0.3248
20.5744	3.63533	0.34977
20.5119	3.88896	0.37474
20.4453	4.14134	0.39971
20.3745	4.39241	0.42467
20.2995	4.64208	0.44963
20.2205	4.89027	0.47458
20.1375	5.13692	0.49953
20.0504	5.38193	0.52448
19.9593	5.62523	0.54942
19.8643	5.86676	0.57436
19.7654	6.10643	0.59929
19.6626	6.34417	0.62421
19.5559	6.57991	0.64913
19.4455	6.81358	0.67405
19.3314	7.04511	0.69896
19.2135	7.27442	0.72386
19.092	7.50146	0.74876
18.9669	7.72615	0.77365
18.8383	7.94842	0.79853
18.7062	8.16822	0.82341
18.5706	8.38547	0.84828
18.4316	8.60012	0.87314
18.2893	8.81211	0.89799
18.1437	9.02136	0.92284
17.9948	9.22783	0.94768
17.8429	9.43146	0.97251
17.6878	9.63219	0.99732
17.5297	9.82996	1.02214
17.3686	10.0247	1.04694
17.2046	10.2164	1.07173
17.0377	10.405	1.09651
16.868	10.5905	1.12128
16.6957	10.7727	1.14604
16.5206	10.9517	1.17079
16.3431	11.1273	1.19553
16.1629	11.2997	1.22026
15.9804	11.4686	1.24497
15.7954	11.6342	1.26968
15.6082	11.7962	1.29437
15.4187	11.9548	1.31905
15.2271	12.1098	1.34372
15.0334	12.2613	1.36837
14.8377	12.4092	1.39301
14.64	12.5534	1.41763
14.4405	12.694	1.44225
14.2392	12.8309	1.46684
14.0362	12.9641	1.49143
13.8315	13.0935	1.51599
13.6253	13.2192	1.54054
13.4176	13.3411	1.56508
13.2085	13.4593	1.5896
12.9981	13.5736	1.6141
12.7865	13.6841	1.63859
12.5737	13.7907	1.66306
12.3597	13.8935	1.68751
12.1448	13.9924	1.71194
11.929	14.0875	1.73635
11.7122	14.1786	1.76075
11.4947	14.266	1.78512
11.2766	14.3494	1.80948
11.0578	14.4289	1.83381
10.8384	14.5045	1.85812
10.6186	14.5763	1.88242
10.3984	14.6442	1.90669
10.1778	14.7082	1.93094
9.9571	14.7683	1.95516
9.7362	14.8246	1.97937
9.51521	14.877	2.00354
9.29423	14.9256	2.0277
9.07331	14.9703	2.05183
8.85254	15.0113	2.07593
8.63199	15.0485	2.10001
8.41174	15.0819	2.12406
8.19186	15.1115	2.14809
7.97242	15.1374	2.17208
7.75349	15.1597	2.19605
7.53515	15.1782	2.21999
7.31746	15.1931	2.2439
7.10051	15.2043	2.26778
6.88435	15.212	2.29163
6.66905	15.2161	2.31545
6.45469	15.2166	2.33923
6.24133	15.2137	2.36298
6.02903	15.2073	2.3867
5.81786	15.1975	2.41038
5.60789	15.1843	2.43402
5.39918	15.1677	2.45763
21.5	0	0
21.4977	0.26992	0.02511
21.491	0.53975	0.05022
21.4797	0.80941	0.07533
21.4639	1.07881	0.10044
21.4436	1.34785	0.12555
21.4188	1.61647	0.15065
21.3895	1.88456	0.17576
21.3557	2.15204	0.20086
21.3175	2.41883	0.22597
21.2748	2.68483	0.25107
21.2278	2.94998	0.27617
21.1762	3.21417	0.30126
21.1204	3.47732	0.32636
21.0601	3.73936	0.35145
20.9955	4.0002	0.37654
20.9266	4.25975	0.40163
20.8535	4.51793	0.42671
20.776	4.77466	0.45179
20.6944	5.02986	0.47686
20.6085	5.28346	0.50193
20.5185	5.53536	0.527
20.4244	5.7855	0.55207
20.3262	6.03378	0.57712
20.224	6.28015	0.60218
20.1177	6.52452	0.62723
20.0075	6.76681	0.65227
19.8935	7.00695	0.67731
19.7755	7.24488	0.70234
19.6537	7.48051	0.72737
19.5282	7.71378	0.75239
19.3989	7.94461	0.77741
19.266	8.17294	0.80241
19.1294	8.39871	0.82742
18.9893	8.62183	0.85241
18.8457	8.84226	0.8774
18.6987	9.05992	0.90238
18.5482	9.27476	0.92735
18.3945	9.48671	0.95232
18.2375	9.69571	0.97727
18.0772	9.90171	1.00222
17.9139	10.1046	1.02716
17.7475	10.3045	1.05209
17.578	10.5011	1.07701
17.4057	10.6945	1.10192
17.2304	10.8847	1.12682
17.0524	11.0715	1.15172
16.8716	11.2549	1.1766
16.6881	11.435	1.20147
16.5021	11.6115	1.22633
16.3135	11.7846	1.25118
16.1225	11.9541	1.27602
15.9291	12.12	1.30085
15.7335	12.2823	1.32566
15.5356	12.441	1.35046
15.3355	12.5959	1.37525
15.1334	12.7471	1.40003
14.9293	12.8946	1.4248
14.7233	13.0382	1.44955
14.5155	13.1781	1.47428
14.3059	13.314	1.49901
14.0946	13.4462	1.52372
13.8817	13.5744	1.54841
13.6673	13.6987	1.57309
13.4515	13.8191	1.59775
13.2343	13.9355	1.6224
13.0158	14.048	1.64703
12.7962	14.1565	1.67165
12.5754	14.261	1.69625
12.3536	14.3615	1.72083
12.1308	14.458	1.7454
11.9072	14.5504	1.76994
11.6828	14.6388	1.79447
11.4577	14.7233	1.81898
11.2319	14.8037	1.84347
11.0056	14.88	1.86794
10.7788	14.9524	1.89239
10.5517	15.0207	1.91682
10.3242	15.085	1.94123
10.0965	15.1453	1.96562
9.86869	15.2016	1.98998
9.64079	15.2539	2.01433
9.4129	15.3022	2.03865
9.18511	15.3466	2.06295
8.95747	15.387	2.08722
8.73009	15.4235	2.11147
8.50302	15.4561	2.13569
8.27635	15.4848	2.15989
8.05016	15.5097	2.18407
7.82451	15.5307	2.20821
7.59949	15.5479	2.23233
7.37516	15.5613	2.25642
7.1516	15.571	2.28049
6.92887	15.5769	2.30452
6.70706	15.5791	2.32853
6.48623	15.5777	2.3525
6.26645	15.5726	2.37644
6.04779	15.564	2.40035
5.83031	15.5518	2.42423
5.61409	15.5361	2.44808
5.39918	15.5169	2.47189
22	0	0
21.9977	0.27746	0.02523
21.9907	0.55483	0.05045
21.979	0.83203	0.07567
21.9627	1.10895	0.1009
21.9417	1.38551	0.12612
21.9161	1.66161	0.15134
21.8859	1.93718	0.17657
21.851	2.21212	0.20179
21.8115	2.48634	0.227
21.7675	2.75975	0.25222
21.7189	3.03226	0.27744
21.6657	3.30379	0.30265
21.608	3.57425	0.32786
21.5458	3.84355	0.35307
21.4791	4.1116	0.37827
21.4079	4.37832	0.40347
21.3324	4.64363	0.42867
21.2524	4.90743	0.45387
21.1681	5.16965	0.47906
21.0795	5.4302	0.50425
20.9865	5.689	0.52943
20.8894	5.94597	0.55461
20.788	6.20103	0.57979
20.6824	6.4541	0.60496
20.5727	6.7051	0.63013
20.459	6.95394	0.65529
20.3412	7.20057	0.68045
20.2194	7.44489	0.7056
20.0936	7.68684	0.73075
19.964	7.92634	0.75589
19.8306	8.16332	0.78102
19.6933	8.39771	0.80615
19.5524	8.62944	0.83127
19.4078	8.85844	0.85639
19.2595	9.08464	0.8815
19.1077	9.30798	0.9066
18.9525	9.5284	0.93169
18.7937	9.74582	0.95678
18.6317	9.96019	0.98186
18.4663	10.1715	1.00693
18.2977	10.3795	1.03199
18.1259	10.5844	1.05705
17.9511	10.786	1.0821
17.7732	10.9842	1.10713
17.5923	11.1791	1.13216
17.4086	11.3705	1.15718
17.222	11.5584	1.18219
17.0327	11.7427	1.20719
16.8407	11.9235	1.23217
16.6461	12.1007	1.25715
16.4491	12.2742	1.28212
16.2495	12.4439	1.30708
16.0477	12.6099	1.33202
15.8435	12.7722	1.35696
15.6371	12.9306	1.38188
15.4286	13.0851	1.40679
15.2181	13.2357	1.43168
15.0055	13.3825	1.45657
14.7912	13.5252	1.48144
14.575	13.664	1.5063
14.357	13.7988	1.53114
14.1375	13.9295	1.55598
13.9164	14.0562	1.58079
13.6938	14.1788	1.6056
13.4698	14.2973	1.63038
13.2445	14.4118	1.65516
13.018	14.5221	1.67991
12.7904	14.6282	1.70465
12.5617	14.7303	1.72938
12.3321	14.8281	1.75409
12.1015	14.9219	1.77878
11.8702	15.0114	1.80345
11.6381	15.0968	1.82811
11.4054	15.178	1.85275
11.1722	15.2551	1.87737
10.9384	15.328	1.90197
10.7043	15.3967	1.92655
10.4699	15.4613	1.95111
10.2353	15.5217	1.97566
10.0006	15.578	2.00018
9.76577	15.6302	2.02468
9.531	15.6782	2.04916
9.29633	15.7222	2.07361
9.06186	15.7621	2.09805
8.82765	15.7979	2.12246
8.59379	15.8296	2.14685
8.36037	15.8574	2.17122
8.12744	15.8811	2.19556
7.8951	15.9009	2.21987
7.66342	15.9167	2.24416
7.43248	15.9286	2.26843
7.20235	15.9366	2.29267
6.9731	15.9408	2.31688
6.74481	15.9411	2.34106
6.51755	15.9377	2.36521
6.29139	15.9305	2.38934
6.06641	15.9196	2.41344
5.84266	15.905	2.4375
5.62023	15.8867	2.46154
5.39918	15.8649	2.48554
22.5	0	0
22.4976	0.28502	0.02534
22.4904	0.56994	0.05067
22.4783	0.85468	0.07601
22.4615	1.13913	0.10134
22.4399	1.42321	0.12668
22.4135	1.70683	0.15201
22.3822	1.98988	0.17734
22.3463	2.27229	0.20267
22.3056	2.55395	0.228
22.2601	2.83477	0.25333
22.2099	3.11467	0.27866
22.1551	3.39354	0.30398
22.0955	3.67131	0.3293
22.0314	3.94788	0.35462
21.9626	4.22316	0.37994
21.8892	4.49706	0.40525
21.8112	4.7695	0.43057
21.7287	5.04038	0.45587
21.6417	5.30962	0.48118
21.5503	5.57714	0.50648
21.4544	5.84285	0.53178
21.3542	6.10666	0.55707
21.2496	6.36849	0.58236
21.1407	6.62826	0.60765
21.0276	6.88589	0.63293
20.9102	7.1413	0.6582
20.7887	7.39441	0.68348
20.6631	7.64513	0.70874
20.5334	7.8934	0.734
20.3997	8.13914	0.75926
20.262	8.38227	0.78451
20.1205	8.62272	0.80975
19.9751	8.86041	0.83499
19.8259	9.09528	0.86022
19.673	9.32726	0.88545
19.5165	9.55628	0.91067
19.3564	9.78226	0.93588
19.1927	10.0052	0.96109
19.0255	10.2249	0.98628
18.855	10.4414	1.01147
18.6811	10.6547	1.03665
18.504	10.8645	1.06183
18.3237	11.071	1.08699
18.1403	11.2741	1.11215
17.9538	11.4736	1.1373
17.7643	11.6696	1.16244
17.572	11.862	1.18757
17.3768	12.0507	1.21269
17.1789	12.2357	1.2378
16.9783	12.4169	1.2629
16.7751	12.5943	1.288
16.5694	12.7679	1.31308
16.3613	12.9376	1.33815
16.1508	13.1034	1.36321
15.9381	13.2653	1.38825
15.7232	13.4231	1.41329
15.5062	13.5769	1.43832
15.2872	13.7267	1.46333
15.0662	13.8723	1.48833
14.8434	14.0139	1.51332
14.6189	14.1513	1.53829
14.3926	14.2845	1.56326
14.1648	14.4136	1.58821
13.9354	14.5384	1.61314
13.7047	14.659	1.63806
13.4726	14.7753	1.66297
13.2392	14.8874	1.68786
13.0047	14.9953	1.71274
12.7692	15.0988	1.7376
12.5326	15.1981	1.76245
12.2951	15.293	1.78728
12.0569	15.3837	1.81209
11.8179	15.47	1.83689
11.5783	15.552	1.86167
11.3381	15.6297	1.88643
11.0974	15.7032	1.91118
10.8564	15.7723	1.9359
10.6151	15.8371	1.96061
10.3735	15.8976	1.9853
10.1319	15.9539	2.00997
9.89018	16.0059	2.03462
9.64854	16.0536	2.05925
9.40703	16.0971	2.08386
9.16572	16.1364	2.10845
8.92472	16.1715	2.13302
8.68409	16.2024	2.15757
8.44393	16.2291	2.18209
8.2043	16.2517	2.20659
7.96529	16.2702	2.23107
7.72698	16.2846	2.25552
7.48945	16.295	2.27995
7.25278	16.3014	2.30435
7.01704	16.3037	2.32873
6.7823	16.3022	2.35308
6.54865	16.2967	2.37741
6.31615	16.2873	2.40171
6.08489	16.2741	2.42598
5.85492	16.257	2.45022
5.62633	16.2363	2.47444
5.39918	16.2118	2.49862
23	0	0
22.9975	0.29258	0.02544
22.9901	0.58507	0.05089
22.9777	0.87736	0.07633
22.9603	1.16936	0.10177
22.938	1.46097	0.12721
22.9108	1.7521	0.15265
22.8786	2.04266	0.17809
22.8415	2.33254	0.20353
22.7996	2.62165	0.22897
22.7527	2.90989	0.2544
22.701	3.19718	0.27984
22.6444	3.48341	0.30527
22.5831	3.7685	0.3307
22.5169	4.05235	0.35613
22.446	4.33486	0.38155
22.3703	4.61595	0.40697
22.29	4.89553	0.43239
22.205	5.17349	0.45781
22.1153	5.44977	0.48322
22.021	5.72426	0.50863
21.9222	5.99688	0.53404
21.8189	6.26753	0.55944
21.7111	6.53615	0.58484
21.5988	6.80263	0.61024
21.4822	7.0669	0.63563
21.3613	7.32887	0.66101
21.236	7.58846	0.6864
21.1066	7.84559	0.71177
20.9729	8.10018	0.73714
20.8351	8.35216	0.76251
20.6933	8.60143	0.78787
20.5474	8.84794	0.81323
20.3976	9.0916	0.83858
20.2438	9.33234	0.86392
20.0863	9.57009	0.88926
19.925	9.80478	0.91459
19.7599	10.0363	0.93992
19.5913	10.2647	0.96523
19.4191	10.4898	0.99055
19.2434	10.7116	1.01585
19.0642	10.9299	1.04115
18.8817	11.1449	1.06644
18.6959	11.3563	1.09172
18.5069	11.5641	1.11699
18.3148	11.7684	1.14225
18.1196	11.9689	1.16751
17.9215	12.1657	1.19276
17.7204	12.3587	1.218
17.5165	12.5479	1.24323
17.3099	12.7332	1.26845
17.1006	12.9146	1.29366
16.8888	13.092	1.31886
16.6744	13.2654	1.34405
16.4577	13.4348	1.36923
16.2386	13.6	1.3944
16.0173	13.7612	1.41956
15.7938	13.9181	1.44471
15.5683	14.0709	1.46984
15.3407	14.2194	1.49497
15.1113	14.3637	1.52008
14.8801	14.5037	1.54518
14.6472	14.6394	1.57027
14.4126	14.7708	1.59534
14.1765	14.8979	1.62041
13.939	15.0205	1.64546
13.7	15.1388	1.67049
13.4598	15.2526	1.69551
13.2185	15.3621	1.72052
12.976	15.4671	1.74551
12.7326	15.5677	1.77049
12.4882	15.6639	1.79546
12.243	15.7556	1.8204
11.9971	15.8429	1.84534
11.7505	15.9257	1.87025
11.5034	16.004	1.89515
11.2558	16.0779	1.92004
11.0079	16.1474	1.9449
10.7596	16.2124	1.96975
10.5112	16.273	1.99458
10.2626	16.3292	2.01939
10.0141	16.381	2.04419
9.76556	16.4284	2.06896
9.51722	16.4714	2.09372
9.26911	16.5101	2.11845
9.02132	16.5444	2.14317
8.77394	16.5744	2.16786
8.52706	16.6001	2.19254
8.28075	16.6216	2.21719
8.0351	16.6388	2.24182
7.79019	16.6518	2.26643
7.5461	16.6606	2.29101
7.30292	16.6652	2.31558
7.06071	16.6658	2.34011
6.81956	16.6623	2.36463
6.57955	16.6547	2.38912
6.34076	16.6431	2.41358
6.10325	16.6276	2.43802
5.8671	16.6081	2.46243
5.63238	16.5848	2.48681
5.39918	16.5576	2.51117
23.5	0	0
23.4974	0.30016	0.02555
23.4898	0.60021	0.05109
23.477	0.90007	0.07664
23.4591	1.19962	0.10218
23.4362	1.49878	0.12773
23.4081	1.79744	0.15327
23.375	2.0955	0.17882
23.3368	2.39287	0.20436
23.2935	2.68944	0.2299
23.2453	2.98511	0.25544
23.192	3.2798	0.28098
23.1338	3.5734	0.30651
23.0706	3.86581	0.33204
23.0024	4.15694	0.35758
22.9294	4.4467	0.38311
22.8514	4.73499	0.40863
22.7687	5.02171	0.43416
22.6811	5.30677	0.45968
22.5888	5.59008	0.4852
22.4917	5.87155	0.51071
22.3899	6.15108	0.53622
22.2835	6.42859	0.56173
22.1725	6.70399	0.58724
22.0569	6.97719	0.61274
21.9368	7.2481	0.63823
21.8122	7.51664	0.66372
21.6832	7.78272	0.68921
21.5499	8.04625	0.7147
21.4122	8.30717	0.74017
21.2704	8.56538	0.76565
21.1243	8.82081	0.79112
20.9741	9.07337	0.81658
20.8198	9.323	0.84204
20.6615	9.56961	0.86749
20.4993	9.81313	0.89294
20.3332	10.0535	0.91838
20.1633	10.2906	0.94381
19.9896	10.5244	0.96924
19.8123	10.7549	0.99466
19.6314	10.9819	1.02007
19.4469	11.2054	1.04548
19.259	11.4254	1.07088
19.0678	11.6417	1.09627
18.8732	11.8544	1.12166
18.6755	12.0633	1.14703
18.4746	12.2683	1.1724
18.2706	12.4696	1.19776
18.0636	12.6669	1.22311
17.8538	12.8603	1.24846
17.6411	13.0497	1.27379
17.4257	13.235	1.29912
17.2077	13.4162	1.32443
16.9871	13.5933	1.34974
16.764	13.7662	1.37504
16.5386	13.9348	1.40032
16.3108	14.0992	1.4256
16.0809	14.2593	1.45086
15.8488	14.4151	1.47612
15.6147	14.5665	1.50136
15.3787	14.7135	1.5266
15.1408	14.8561	1.55182
14.9012	14.9943	1.57703
14.6599	15.128	1.60222
14.417	15.2572	1.62741
14.1727	15.3819	1.65258
13.9269	15.502	1.67774
13.6799	15.6177	1.70289
13.4316	15.7287	1.72802
13.1823	15.8352	1.75314
12.932	15.9371	1.77824
12.6807	16.0345	1.80334
12.4285	16.1272	1.82841
12.1757	16.2154	1.85347
11.9222	16.299	1.87852
11.6682	16.3779	1.90355
11.4137	16.4523	1.92857
11.1588	16.5221	1.95356
10.9036	16.5873	1.97855
10.6483	16.648	2.00351
10.3929	16.7041	2.02846
10.1374	16.7556	2.05339
9.8821	16.8026	2.0783
9.62693	16.8452	2.1032
9.37203	16.8832	2.12808
9.11748	16.9167	2.15293
8.86337	16.9458	2.17777
8.60979	16.9704	2.20259
8.35682	16.9907	2.22739
8.10455	17.0066	2.25216
7.85307	17.0181	2.27692
7.60245	17.0253	2.30165
7.35277	17.0283	2.32636
7.10413	17.027	2.35105
6.85661	17.0215	2.37572
6.61027	17.0118	2.40036
6.3652	16.998	2.42498
6.12149	16.9801	2.44958
5.87919	16.9582	2.47415
5.6384	16.9322	2.4987
5.39918	16.9023	2.52321
24	0	0
23.9974	0.30774	0.02565
23.9895	0.61538	0.05129
23.9763	0.92281	0.07694
23.9579	1.22993	0.10258
23.9343	1.53664	0.12823
23.9054	1.84283	0.15387
23.8713	2.14841	0.17952
23.832	2.45327	0.20516
23.7875	2.75731	0.2308
23.7378	3.06042	0.25644
23.683	3.36252	0.28208
23.623	3.66349	0.30771
23.558	3.96324	0.33335
23.4879	4.26167	0.35898
23.4127	4.55867	0.38461
23.3325	4.85416	0.41023
23.2473	5.14804	0.43586
23.1572	5.4402	0.46148
23.0621	5.73055	0.4871
22.9622	6.019	0.51272
22.8575	6.30546	0.53833
22.748	6.58983	0.56394
22.6337	6.87201	0.58955
22.5147	7.15193	0.61515
22.3911	7.42949	0.64075
22.263	7.70459	0.66634
22.1302	7.97716	0.69193
21.993	8.24711	0.71752
21.8514	8.51435	0.7431
21.7054	8.7788	0.76868
21.5551	9.04038	0.79425
21.4005	9.299	0.81982
21.2418	9.55459	0.84538
21.0789	9.80707	0.87094
20.912	10.0564	0.89649
20.7411	10.3024	0.92203
20.5663	10.5451	0.94757
20.3876	10.7844	0.9731
20.2052	11.0202	0.99863
20.0191	11.2524	1.02415
19.8294	11.4811	1.04966
19.6361	11.7061	1.07517
19.4393	11.9273	1.10067
19.2392	12.1447	1.12616
19.0357	12.3583	1.15165
18.8291	12.5679	1.17712
18.6193	12.7736	1.20259
18.4064	12.9752	1.22805
18.1906	13.1728	1.25351
17.9719	13.3662	1.27895
17.7504	13.5554	1.30439
17.5261	13.7404	1.32981
17.2993	13.9212	1.35523
17.0699	14.0976	1.38064
16.8381	14.2697	1.40604
16.6039	14.4373	1.43143
16.3675	14.6005	1.45681
16.1289	14.7593	1.48218
15.8882	14.9136	1.50753
15.6455	15.0633	1.53288
15.401	15.2085	1.55822
15.1547	15.3491	1.58354
14.9066	15.4851	1.60886
14.657	15.6164	1.63416
14.4058	15.7431	1.65945
14.1533	15.8651	1.68473
13.8994	15.9825	1.70999
13.6443	16.0952	1.73525
13.388	16.2031	1.76049
13.1308	16.3063	1.78572
12.8726	16.4048	1.81093
12.6136	16.4986	1.83613
12.3538	16.5876	1.86131
12.0934	16.6719	1.88649
11.8324	16.7515	1.91164
11.571	16.8263	1.93678
11.3092	16.8964	1.96191
11.0472	16.9618	1.98702
10.7849	17.0225	2.01212
10.5226	17.0785	2.03719
10.2604	17.1297	2.06226
9.99818	17.1764	2.0873
9.73621	17.2183	2.11233
9.47453	17.2557	2.13734
9.21323	17.2884	2.16233
8.95241	17.3165	2.18731
8.69215	17.3401	2.21226
8.43254	17.3592	2.2372
8.17367	17.3737	2.26211
7.91563	17.3837	2.28701
7.6585	17.3894	2.31189
7.40237	17.3906	2.33674
7.14732	17.3874	2.36158
6.89344	17.3799	2.38639
6.64081	17.3681	2.41118
6.38951	17.352	2.43595
6.13962	17.3318	2.4607
5.89121	17.3073	2.48542
5.64437	17.2788	2.51012
5.39918	17.2462	2.53479
24.5	0	0
24.4973	0.31533	0.02574
24.4892	0.63056	0.05149
24.4757	0.94557	0.07723
24.4567	1.26027	0.10297
24.4324	1.57454	0.12871
24.4027	1.88828	0.15445
24.3676	2.20138	0.18019
24.3272	2.51374	0.20593
24.2814	2.82526	0.23167
24.2304	3.13582	0.2574
24.174	3.44533	0.28314
24.1123	3.75369	0.30887
24.0454	4.06078	0.3346
23.9733	4.36651	0.36033
23.8959	4.67077	0.38606
23.8134	4.97347	0.41178
23.7259	5.2745	0.43751
23.6332	5.57377	0.46323
23.5354	5.87117	0.48894
23.4327	6.16661	0.51466
23.325	6.45999	0.54037
23.2123	6.75122	0.56608
23.0948	7.0402	0.59178
22.9725	7.32684	0.61748
22.8454	7.61105	0.64318
22.7136	7.89273	0.66887
22.5771	8.17179	0.69456
22.436	8.44815	0.72025
22.2904	8.72172	0.74593
22.1402	8.99241	0.77161
21.9857	9.26014	0.79728
21.8268	9.52482	0.82294
21.6635	9.78637	0.84861
21.4961	10.0447	0.87426
21.3245	10.2998	0.89992
21.1488	10.5515	0.92556
20.969	10.7997	0.9512
20.7854	11.0445	0.97684
20.5978	11.2856	1.00247
20.4065	11.5231	1.02809
20.2114	11.7569	1.0537
20.0128	11.9869	1.07931
19.8105	12.213	1.10492
19.6048	12.4352	1.13051
19.3957	12.6535	1.1561
19.1833	12.8676	1.18168
18.9676	13.0777	1.20726
18.7488	13.2837	1.23282
18.527	13.4854	1.25838
18.3022	13.6828	1.28393
18.0746	13.876	1.30947
17.8442	14.0648	1.33501
17.611	14.2491	1.36053
17.3753	14.4291	1.38605
17.1371	14.6045	1.41156
16.8965	14.7754	1.43705
16.6536	14.9418	1.46254
16.4084	15.1035	1.48802
16.1612	15.2606	1.51349
15.9119	15.413	1.53895
15.6607	15.5608	1.5644
15.4076	15.7038	1.58983
15.1529	15.842	1.61526
14.8964	15.9755	1.64068
14.6385	16.1042	1.66608
14.3791	16.2281	1.69147
14.1183	16.3472	1.71685
13.8564	16.4614	1.74222
13.5933	16.5708	1.76758
13.3291	16.6753	1.79292
13.064	16.7749	1.81825
12.7981	16.8697	1.84357
12.5314	16.9596	1.86888
12.264	17.0446	1.89417
11.9962	17.1247	1.91944
11.7278	17.1999	1.94471
11.4591	17.2703	1.96996
11.1902	17.3359	1.99519
10.9211	17.3965	2.02041
10.6519	17.4524	2.04561
10.3828	17.5034	2.0708
10.1138	17.5496	2.09597
9.84506	17.591	2.12113
9.57662	17.6276	2.14627
9.30859	17.6595	2.17139
9.04107	17.6867	2.19649
8.77415	17.7092	2.22158
8.50792	17.727	2.24665
8.24247	17.7401	2.2717
7.9779	17.7487	2.29673
7.71428	17.7527	2.32174
7.45172	17.7521	2.34674
7.19029	17.747	2.37171
6.93009	17.7375	2.39666
6.67119	17.7236	2.42159
6.41368	17.7052	2.4465
6.15764	17.6826	2.47139
5.90316	17.6556	2.49626
5.65031	17.6244	2.52111
5.39918	17.5891	2.54593
25	0	0
24.9972	0.32293	0.02584
24.9889	0.64576	0.05167
24.975	0.96836	0.07751
24.9555	1.29064	0.10334
24.9305	1.61248	0.12918
24.9	1.93377	0.15501
24.8639	2.25441	0.18084
24.8224	2.57428	0.20668
24.7754	2.89328	0.23251
24.7229	3.2113	0.25834
24.6649	3.52824	0.28417
24.6015	3.84398	0.30999
24.5328	4.15842	0.33582
24.4586	4.47146	0.36164
24.3791	4.78298	0.38746
24.2944	5.0929	0.41328
24.2044	5.40109	0.4391
24.1091	5.70747	0.46491
24.0086	6.01193	0.49072
23.9031	6.31436	0.51653
23.7923	6.61468	0.54234
23.6766	6.91277	0.56814
23.5558	7.20855	0.59394
23.4302	7.50192	0.61974
23.2995	7.79278	0.64553
23.1641	8.08103	0.67132
23.0238	8.36659	0.6971
22.8788	8.64936	0.72289
22.7292	8.92926	0.74866
22.5749	9.20619	0.77444
22.4161	9.48007	0.8002
22.2528	9.75081	0.82597
22.0851	10.0183	0.85173
21.913	10.2826	0.87748
21.7367	10.5434	0.90323
21.5562	10.8007	0.92897
21.3715	11.0546	0.95471
21.1828	11.3048	0.98045
20.9902	11.5513	1.00617
20.7936	11.794	1.03189
20.5932	12.0329	1.05761
20.3891	12.2679	1.08332
20.1814	12.4989	1.10902
19.9701	12.7259	1.13472
19.7553	12.9488	1.16041
19.5371	13.1675	1.18609
19.3156	13.382	1.21176
19.0909	13.5922	1.23743
18.8631	13.7981	1.26309
18.6322	13.9995	1.28875
18.3984	14.1966	1.31439
18.1618	14.3891	1.34003
17.9224	14.5771	1.36566
17.6804	14.7606	1.39128
17.4357	14.9394	1.41689
17.1887	15.1135	1.44249
16.9393	15.283	1.46808
16.6876	15.4477	1.49367
16.4337	15.6076	1.51924
16.1778	15.7627	1.54481
15.9199	15.913	1.57036
15.6601	16.0584	1.59591
15.3986	16.1989	1.62144
15.1354	16.3345	1.64697
14.8706	16.4652	1.67248
14.6044	16.5909	1.69798
14.3369	16.7117	1.72347
14.068	16.8274	1.74895
13.798	16.9382	1.77442
13.5269	17.044	1.79988
13.2549	17.1447	1.82532
12.9821	17.2405	1.85075
12.7085	17.3312	1.87617
12.4342	17.4169	1.90158
12.1594	17.4976	1.92697
11.8842	17.5732	1.95235
11.6086	17.6439	1.97772
11.3328	17.7095	2.00307
11.0568	17.7702	2.02841
10.7808	17.8258	2.05373
10.5049	17.8766	2.07904
10.2291	17.9223	2.10433
9.95352	17.9632	2.12961
9.67832	17.9991	2.15487
9.40358	18.0301	2.18012
9.12937	18.0563	2.20535
8.85581	18.0776	2.23056
8.58298	18.0942	2.25576
8.31097	18.1059	2.28093
8.03989	18.113	2.3061
7.76981	18.1153	2.33124
7.50084	18.1129	2.35636
7.23306	18.106	2.38147
6.96655	18.0944	2.40655
6.70141	18.0783	2.43162
6.43772	18.0577	2.45667
6.17558	18.0326	2.4817
5.91505	18.0031	2.5067
5.65622	17.9693	2.53169
5.39918	17.9311	2.55665
25.5	0	0
25.4971	0.33054	0.02593
25.4886	0.66097	0.05185
25.4743	0.99118	0.07778
25.4543	1.32105	0.1037
25.4286	1.65046	0.12963
25.3973	1.97932	0.15555
25.3603	2.30749	0.18148
25.3176	2.63488	0.2074
25.2693	2.96138	0.23332
25.2153	3.28686	0.25924
25.1558	3.61123	0.28516
25.0907	3.93436	0.31108
25.0201	4.25616	0.33699
24.9439	4.57651	0.36291
24.8623	4.89531	0.38882
24.7753	5.21245	0.41473
24.6828	5.52781	0.44064
24.5849	5.84131	0.46654
24.4818	6.15282	0.49245
24.3733	6.46226	0.51835
24.2597	6.76951	0.54424
24.1408	7.07448	0.57014
24.0168	7.37706	0.59603
23.8877	7.67715	0.62192
23.7535	7.97466	0.6478
23.6144	8.2695	0.67368
23.4704	8.56155	0.69956
23.3215	8.85074	0.72544
23.1678	9.13697	0.75131
23.0094	9.42014	0.77717
22.8464	9.70017	0.80304
22.6787	9.97697	0.82889
22.5065	10.2505	0.85475
22.3298	10.5205	0.88059
22.1488	10.7871	0.90644
21.9634	11.0502	0.93228
21.7738	11.3095	0.95811
21.5801	11.5652	0.98394
21.3823	11.817	1.00976
21.1805	12.065	1.03558
20.9748	12.309	1.06139
20.7652	12.549	1.08719
20.5519	12.7849	1.11299
20.335	13.0167	1.13878
20.1145	13.2442	1.16457
19.8906	13.4674	1.19035
19.6632	13.6863	1.21612
19.4326	13.9008	1.24189
19.1987	14.1108	1.26765
18.9618	14.3163	1.2934
18.7219	14.5173	1.31914
18.479	14.7136	1.34488
18.2333	14.9052	1.37061
17.985	15.0921	1.39633
17.734	15.2743	1.42204
17.4804	15.4517	1.44774
17.2245	15.6242	1.47344
16.9663	15.7918	1.49912
16.7058	15.9546	1.5248
16.4432	16.1123	1.55047
16.1787	16.2651	1.57613
15.9122	16.4129	1.60178
15.6439	16.5557	1.62742
15.3739	16.6934	1.65304
15.1024	16.8261	1.67866
14.8293	16.9536	1.70427
14.5549	17.076	1.72987
14.2792	17.1933	1.75546
14.0023	17.3055	1.78103
13.7243	17.4125	1.8066
13.4454	17.5144	1.83215
13.1657	17.611	1.85769
12.8851	17.7026	1.88322
12.604	17.7889	1.90874
12.3223	17.8701	1.93424
12.0401	17.9462	1.95973
11.7577	18.0171	1.98521
11.475	18.0828	2.01068
11.1921	18.1434	2.03613
10.9093	18.1989	2.06157
10.6265	18.2493	2.08699
10.3439	18.2946	2.1124
10.0616	18.3348	2.1378
9.77966	18.37	2.16318
9.49822	18.4002	2.18854
9.21735	18.4254	2.21389
8.93716	18.4455	2.23923
8.65774	18.4608	2.26454
8.3792	18.4712	2.28984
8.10162	18.4766	2.31513
7.8251	18.4773	2.3404
7.54974	18.4731	2.36565
7.27562	18.4642	2.39088
7.00284	18.4506	2.41609
6.73149	18.4323	2.44129
6.46165	18.4093	2.46646
6.19341	18.3818	2.49162
5.92687	18.3498	2.51676
5.66209	18.3133	2.54188
5.39918	18.2724	2.56698
26	0	0
25.9971	0.33816	0.02601
25.9883	0.67621	0.05203
25.9736	1.01402	0.07804
25.9531	1.35148	0.10405
25.9267	1.68848	0.13007
25.8946	2.02491	0.15608
25.8566	2.36063	0.18209
25.8128	2.69555	0.2081
25.7631	3.02954	0.23411
25.7078	3.3625	0.26012
25.6467	3.6943	0.28612
25.5799	4.02484	0.31213
25.5074	4.354	0.33813
25.4292	4.68167	0.36413
25.3454	5.00774	0.39013
25.2561	5.33211	0.41613
25.1612	5.65465	0.44213
25.0607	5.97527	0.46812
24.9549	6.29385	0.49411
24.8436	6.61029	0.5201
24.7269	6.92448	0.54609
24.6049	7.23632	0.57207
24.4776	7.5457	0.59805
24.3451	7.85253	0.62403
24.2074	8.1567	0.65
24.0647	8.45811	0.67598
23.9169	8.75667	0.70194
23.7641	9.05228	0.72791
23.6063	9.34484	0.75387
23.4438	9.63425	0.77982
23.2764	9.92044	0.80578
23.1044	10.2033	0.83172
22.9276	10.4827	0.85767
22.7464	10.7587	0.88361
22.5606	11.031	0.90954
22.3704	11.2997	0.93547
22.1759	11.5647	0.96139
21.9771	11.8258	0.98731
21.7741	12.0829	1.01323
21.5671	12.3361	1.03914
21.356	12.5853	1.06504
21.141	12.8303	1.09094
20.9222	13.071	1.11683
20.6997	13.3076	1.14272
20.4735	13.5397	1.1686
20.2437	13.7675	1.19447
20.0105	13.9908	1.22034
19.7739	14.2095	1.2462
19.5341	14.4237	1.27205
19.2911	14.6332	1.2979
19.045	14.838	1.32374
18.7959	15.0381	1.34957
18.5439	15.2333	1.3754
18.2892	15.4237	1.40121
18.0318	15.6092	1.42702
17.7718	15.7898	1.45282
17.5094	15.9654	1.47862
17.2446	16.136	1.5044
16.9775	16.3015	1.53018
16.7083	16.4619	1.55594
16.437	16.6172	1.5817
16.1638	16.7674	1.60745
15.8888	16.9124	1.63319
15.612	17.0522	1.65892
15.3336	17.1868	1.68464
15.0538	17.3161	1.71035
14.7725	17.4402	1.73605
14.4899	17.559	1.76174
14.2061	17.6726	1.78742
13.9213	17.7808	1.81309
13.6355	17.8837	1.83875
13.3488	17.9814	1.8644
13.0614	18.0737	1.89003
12.7733	18.1607	1.91565
12.4847	18.2424	1.94127
12.1957	18.3188	1.96687
11.9063	18.3899	1.99245
11.6167	18.4558	2.01803
11.327	18.5163	2.04359
11.0373	18.5716	2.06914
10.7478	18.6216	2.09467
10.4584	18.6665	2.12019
10.1693	18.7061	2.1457
9.88066	18.7405	2.1712
9.59253	18.7697	2.19668
9.30501	18.7939	2.22214
9.0182	18.8129	2.24759
8.73222	18.8269	2.27302
8.44715	18.8358	2.29844
8.1631	18.8397	2.32385
7.88016	18.8386	2.34923
7.59843	18.8327	2.3746
7.318	18.8218	2.39996
7.03897	18.8061	2.42529
6.76143	18.7856	2.45061
6.48546	18.7603	2.47591
6.21117	18.7304	2.5012
5.93863	18.6958	2.52646
5.66794	18.6566	2.55171
5.39918	18.6128	2.57693
26.5	0	0
26.497	0.34579	0.0261
26.488	0.69145	0.0522
26.4729	1.03688	0.0783
26.4519	1.38195	0.10439
26.4249	1.72654	0.13049
26.3918	2.07054	0.15659
26.3529	2.41382	0.18268
26.3079	2.75627	0.20878
26.257	3.09777	0.23487
26.2002	3.4382	0.26096
26.1376	3.77745	0.28706
26.069	4.1154	0.31315
25.9946	4.45193	0.33924
25.9145	4.78693	0.36532
25.8285	5.12028	0.39141
25.7369	5.45188	0.41749
25.6395	5.7816	0.44357
25.5365	6.10934	0.46965
25.4279	6.43499	0.49573
25.3137	6.75844	0.5218
25.194	7.07958	0.54788
25.0689	7.39829	0.57395
24.9383	7.71449	0.60001
24.8024	8.02805	0.62608
24.6612	8.33888	0.65214
24.5148	8.64688	0.67819
24.3632	8.95194	0.70425
24.2065	9.25396	0.7303
24.0447	9.55285	0.75635
23.878	9.84851	0.78239
23.7063	10.1409	0.80843
23.5299	10.4298	0.83446
23.3486	10.7152	0.8605
23.1627	10.997	0.88652
22.9722	11.2751	0.91255
22.7772	11.5495	0.93856
22.5777	11.8199	0.96458
22.3738	12.0865	0.99059
22.1657	12.349	1.01659
21.9534	12.6074	1.04259
21.737	12.8617	1.06858
21.5166	13.1116	1.09457
21.2922	13.3573	1.12055
21.0641	13.5986	1.14653
20.8321	13.8354	1.1725
20.5966	14.0676	1.19846
20.3575	14.2953	1.22442
20.115	14.5183	1.25037
19.8691	14.7366	1.27632
19.62	14.9501	1.30226
19.3677	15.1588	1.32819
19.1124	15.3626	1.35411
18.8541	15.5615	1.38003
18.593	15.7553	1.40594
18.3292	15.9442	1.43184
18.0628	16.128	1.45774
17.7938	16.3066	1.48363
17.5224	16.4801	1.50951
17.2488	16.6484	1.53538
16.9729	16.8115	1.56124
16.695	16.9693	1.58709
16.415	17.1218	1.61294
16.1332	17.269	1.63878
15.8497	17.4109	1.66461
15.5645	17.5474	1.69042
15.2778	17.6785	1.71623
14.9896	17.8043	1.74203
14.7002	17.9246	1.76782
14.4095	18.0395	1.7936
14.1178	18.1489	1.81937
13.8251	18.2529	1.84513
13.5315	18.3515	1.87088
13.2372	18.4446	1.89661
12.9422	18.5322	1.92234
12.6467	18.6144	1.94806
12.3508	18.6912	1.97376
12.0545	18.7625	1.99945
11.7581	18.8284	2.02513
11.4616	18.8888	2.0508
11.1651	18.9439	2.07645
10.8687	18.9936	2.10209
10.5725	19.0379	2.12772
10.2767	19.0769	2.15334
9.98134	19.1105	2.17894
9.68652	19.1389	2.20453
9.39236	19.1619	2.23011
9.09897	19.1798	2.25567
8.80643	19.1924	2.28121
8.51486	19.1999	2.30675
8.22435	19.2022	2.33226
7.93501	19.1994	2.35776
7.64693	19.1916	2.38325
7.36021	19.1788	2.40872
7.07494	19.161	2.43417
6.79123	19.1382	2.45961
6.50917	19.1106	2.48503
6.22884	19.0782	2.51044
5.95034	19.041	2.53582
5.67375	18.9991	2.56119
5.39918	18.9526	2.58654
27	0	0
26.9969	0.35342	0.02618
26.9877	0.70671	0.05236
26.9722	1.05976	0.07854
26.9507	1.41244	0.10472
26.923	1.76464	0.1309
26.8891	2.11621	0.15708
26.8491	2.46706	0.18326
26.803	2.81705	0.20943
26.7509	3.16606	0.23561
26.6927	3.51398	0.26179
26.6284	3.86067	0.28796
26.5581	4.20603	0.31413
26.4819	4.54994	0.3403
26.3997	4.89227	0.36647
26.3116	5.23291	0.39264
26.2176	5.57175	0.41881
26.1178	5.90866	0.44497
26.0122	6.24353	0.47113
25.9008	6.57625	0.49729
25.7838	6.90671	0.52345
25.6611	7.2348	0.54961
25.5328	7.5604	0.57576
25.3989	7.8834	0.60191
25.2596	8.2037	0.62806
25.1149	8.5212	0.6542
24.9648	8.83578	0.68034
24.8094	9.14734	0.70648
24.6487	9.45579	0.73262
24.4829	9.76101	0.75875
24.312	10.0629	0.78488
24.1361	10.3614	0.811
23.9552	10.6564	0.83712
23.7694	10.9477	0.86324
23.5789	11.2354	0.88935
23.3836	11.5193	0.91546
23.1837	11.7993	0.94156
22.9793	12.0753	0.96766
22.7704	12.3473	0.99375
22.5571	12.6152	1.01984
22.3395	12.8788	1.04593
22.1178	13.1382	1.07201
21.8919	13.3932	1.09808
21.662	13.6437	1.12415
21.4282	13.8897	1.15021
21.1905	14.1311	1.17627
20.9492	14.3679	1.20233
20.7042	14.5999	1.22837
20.4557	14.8272	1.25441
20.2038	15.0496	1.28045
19.9486	15.2671	1.30647
19.6901	15.4797	1.3325
19.4286	15.6872	1.35851
19.164	15.8897	1.38452
18.8966	16.087	1.41052
18.6263	16.2792	1.43651
18.3534	16.4661	1.4625
18.0779	16.6478	1.48848
17.8	16.8242	1.51445
17.5197	16.9953	1.54041
17.2372	17.161	1.56637
16.9525	17.3213	1.59232
16.6659	17.4762	1.61825
16.3773	17.6256	1.64418
16.087	17.7695	1.67011
15.795	17.9079	1.69602
15.5014	18.0408	1.72192
15.2064	18.1682	1.74782
14.9101	18.29	1.7737
14.6126	18.4062	1.79958
14.3139	18.5168	1.82545
14.0143	18.6219	1.8513
13.7138	18.7213	1.87715
13.4126	18.8152	1.90298
13.1107	18.9035	1.92881
12.8083	18.9861	1.95462
12.5055	19.0632	1.98043
12.2024	19.1347	2.00622
11.8991	19.2006	2.032
11.5957	19.261	2.05777
11.2924	19.3158	2.08353
10.9892	19.3651	2.10927
10.6863	19.4089	2.135
10.3838	19.4472	2.16073
10.0817	19.4801	2.18643
9.78022	19.5075	2.21213
9.47944	19.5295	2.23781
9.17946	19.5462	2.26348
8.88038	19.5574	2.28913
8.58232	19.5634	2.31477
8.28538	19.5642	2.3404
7.98965	19.5597	2.36601
7.69524	19.55	2.39161
7.40225	19.5352	2.41719
7.11077	19.5152	2.44275
6.82092	19.4903	2.46831
6.53277	19.4603	2.49384
6.24643	19.4254	2.51936
5.96199	19.3856	2.54486
5.67954	19.341	2.57035
5.39918	19.2917	2.59581
27.5	0	0
27.4968	0.36106	0.02626
27.4874	0.72199	0.05252
27.4716	1.08266	0.07878
27.4495	1.44297	0.10504
27.4211	1.80276	0.1313
27.3864	2.16193	0.15756
27.3454	2.52034	0.18381
27.2982	2.87788	0.21007
27.2447	3.23441	0.23633
27.1851	3.58981	0.26258
27.1192	3.94397	0.28884
27.0472	4.29675	0.31509
26.9691	4.64803	0.34134
26.8849	4.9977	0.36759
26.7946	5.34564	0.39384
26.6983	5.69171	0.42008
26.596	6.03582	0.44633
26.4878	6.37783	0.47257
26.3737	6.71763	0.49881
26.2538	7.0551	0.52505
26.1281	7.39014	0.55129
25.9966	7.72262	0.57752
25.8595	8.05244	0.60375
25.7168	8.37949	0.62998
25.5685	8.70365	0.6562
25.4147	9.02481	0.68243
25.2554	9.34288	0.70865
25.0909	9.65775	0.73486
24.921	9.96931	0.76108
24.7459	10.2775	0.78729
24.5657	10.5821	0.81349
24.3804	10.8831	0.83969
24.1901	11.1805	0.86589
23.9949	11.474	0.89209
23.7949	11.7636	0.91828
23.5901	12.0493	0.94446
23.3807	12.3309	0.97065
23.1667	12.6083	0.99682
22.9483	12.8815	1.023
22.7254	13.1503	1.04917
22.4983	13.4148	1.07533
22.2669	13.6748	1.10149
22.0315	13.9302	1.12764
21.792	14.1809	1.15379
21.5487	14.427	1.17993
21.3015	14.6682	1.20607
21.0506	14.9047	1.2322
20.7962	15.1362	1.25833
20.5382	15.3627	1.28445
20.2768	15.5842	1.31056
20.0122	15.8006	1.33667
19.7444	16.0118	1.36277
19.4735	16.2179	1.38887
19.1997	16.4187	1.41495
18.9231	16.6141	1.44103
18.6437	16.8043	1.46711
18.3617	16.989	1.49318
18.0771	17.1683	1.51924
17.7902	17.3421	1.54529
17.501	17.5105	1.57133
17.2097	17.6732	1.59737
16.9163	17.8304	1.6234
16.621	17.982	1.64942
16.3239	18.128	1.67543
16.0251	18.2683	1.70144
15.7247	18.403	1.72743
15.4228	18.5319	1.75342
15.1196	18.6552	1.7794
14.8152	18.7727	1.80537
14.5097	18.8846	1.83133
14.2032	18.9906	1.85728
13.8958	19.091	1.88322
13.5876	19.1856	1.90915
13.2789	19.2745	1.93507
12.9696	19.3576	1.96098
12.6599	19.435	1.98688
12.3499	19.5067	2.01277
12.0398	19.5726	2.03865
11.7296	19.6329	2.06451
11.4194	19.6874	2.09037
11.1095	19.7363	2.11621
10.7998	19.7796	2.14205
10.4905	19.8172	2.16787
10.1818	19.8493	2.19368
9.87364	19.8757	2.21947
9.56625	19.8967	2.24526
9.2597	19.9121	2.27103
8.9541	19.922	2.29679
8.64956	19.9265	2.32253
8.34619	19.9256	2.34826
8.04409	19.9194	2.37398
7.74337	19.9078	2.39968
7.44413	19.891	2.42537
7.14647	19.8689	2.45105
6.85048	19.8417	2.47671
6.55628	19.8094	2.50235
6.26395	19.772	2.52798
5.9736	19.7296	2.55359
5.68531	19.6823	2.57919
5.39918	19.6301	2.60477
28	0	0
27.9968	0.3687	0.02634
27.987	0.73727	0.05267
27.9709	1.10559	0.07901
27.9482	1.47351	0.10535
27.9191	1.84092	0.13168
27.8836	2.20768	0.15802
27.8417	2.57367	0.18436
27.7933	2.93876	0.21069
27.7386	3.30281	0.23702
27.6775	3.66571	0.26336
27.61	4.02733	0.28969
27.5363	4.38754	0.31602
27.4563	4.74621	0.34235
27.37	5.10322	0.36867
27.2776	5.45845	0.395
27.1789	5.81177	0.42132
27.0742	6.16307	0.44764
26.9634	6.51222	0.47397
26.8465	6.8591	0.50028
26.7237	7.2036	0.5266
26.595	7.54559	0.55291
26.4604	7.88496	0.57923
26.32	8.2216	0.60554
26.1738	8.55539	0.63184
26.0219	8.88622	0.65815
25.8645	9.21398	0.68445
25.7014	9.53855	0.71075
25.5329	9.85984	0.73704
25.359	10.1777	0.76333
25.1797	10.4921	0.78962
24.9952	10.8029	0.81591
24.8054	11.11	0.84219
24.6106	11.4133	0.86847
24.4108	11.7127	0.89474
24.206	12.0081	0.92101
23.9963	12.2994	0.94728
23.7819	12.5865	0.97354
23.5629	12.8694	0.9998
23.3392	13.1479	1.02606
23.1111	13.422	1.0523
22.8786	13.6915	1.07855
22.6417	13.9565	1.10479
22.4007	14.2167	1.13102
22.1556	14.4722	1.15726
21.9065	14.7229	1.18348
21.6535	14.9687	1.2097
21.3968	15.2095	1.23591
21.1363	15.4452	1.26212
20.8723	15.6758	1.28833
20.6048	15.9013	1.31452
20.334	16.1216	1.34072
20.06	16.3365	1.3669
19.7828	16.5461	1.39308
19.5026	16.7504	1.41925
19.2195	16.9491	1.44542
18.9336	17.1424	1.47158
18.6451	17.3302	1.49773
18.354	17.5124	1.52388
18.0604	17.689	1.55001
17.7646	17.8599	1.57615
17.4666	18.0251	1.60227
17.1664	18.1847	1.62839
16.8644	18.3384	1.65449
16.5604	18.4864	1.6806
16.2548	18.6286	1.70669
15.9476	18.765	1.73277
15.6388	18.8956	1.75885
15.3288	19.0203	1.78492
15.0175	19.1392	1.81098
14.7051	19.2521	1.83703
14.3917	19.3592	1.86307
14.0774	19.4605	1.8891
13.7623	19.5558	1.91512
13.4467	19.6452	1.94113
13.1305	19.7288	1.96714
12.8139	19.8065	1.99313
12.4971	19.8783	2.01911
12.1801	19.9443	2.04508
11.8631	20.0044	2.07105
11.5461	20.0587	2.097
11.2294	20.1072	2.12294
10.913	20.1499	2.14887
10.597	20.1868	2.17478
10.2816	20.218	2.20069
9.96679	20.2435	2.22658
9.6528	20.2634	2.25247
9.33969	20.2775	2.27834
9.02758	20.2861	2.30419
8.71659	20.2891	2.33004
8.40681	20.2866	2.35587
8.09836	20.2786	2.38169
7.79134	20.2651	2.4075
7.48586	20.2463	2.43329
7.18203	20.2221	2.45907
6.87994	20.1926	2.48483
6.5797	20.1579	2.51058
6.28141	20.118	2.53632
5.98516	20.073	2.56204
5.69105	20.0229	2.58775
5.39918	19.9678	2.61344
28.5	0	0
28.4967	0.37635	0.02641
28.4868	0.75257	0.05282
28.4702	1.12853	0.07924
28.447	1.50408	0.10565
28.4172	1.87911	0.13206
28.3809	2.25347	0.15847
28.3379	2.62704	0.18488
28.2884	2.99969	0.21129
28.2324	3.37127	0.2377
28.1698	3.74167	0.26411
28.1008	4.11076	0.29051
28.0253	4.47839	0.31692
27.9434	4.84445	0.34332
27.8551	5.20882	0.36972
27.7605	5.57135	0.39612
27.6595	5.93192	0.42252
27.5523	6.29042	0.44892
27.4389	6.64672	0.47532
27.3193	7.00068	0.50171
27.1936	7.3522	0.5281
27.0618	7.70115	0.55449
26.9241	8.04742	0.58088
26.7803	8.39087	0.60727
26.6307	8.73141	0.63365
26.4753	9.06891	0.66003
26.3141	9.40326	0.68641
26.1473	9.73434	0.71278
25.9748	10.062	0.73916
25.7968	10.3863	0.76552
25.6133	10.7069	0.79189
25.4245	11.0239	0.81825
25.2303	11.337	0.84461
25.031	11.6463	0.87097
24.8264	11.9515	0.89732
24.6169	12.2527	0.92367
24.4024	12.5496	0.95001
24.183	12.8423	0.97635
23.9588	13.1306	1.00269
23.73	13.4145	1.02902
23.4965	13.6937	1.05535
23.2586	13.9684	1.08167
23.0163	14.2383	1.10799
22.7697	14.5034	1.13431
22.519	14.7637	1.16062
22.2641	15.0189	1.18692
22.0053	15.2692	1.21322
21.7427	15.5143	1.23952
21.4762	15.7543	1.2658
21.2062	15.989	1.29209
20.9326	16.2185	1.31837
20.6556	16.4426	1.34464
20.3752	16.6612	1.37091
20.0917	16.8744	1.39717
19.8052	17.0821	1.42342
19.5156	17.2842	1.44967
19.2233	17.4806	1.47591
18.9282	17.6714	1.50215
18.6305	17.8564	1.52837
18.3303	18.0358	1.5546
18.0278	18.2093	1.58081
17.7231	18.377	1.60702
17.4162	18.5388	1.63322
17.1074	18.6947	1.65941
16.7966	18.8448	1.6856
16.4842	18.9888	1.71178
16.1701	19.127	1.73795
15.8545	19.2591	1.76411
15.5376	19.3853	1.79026
15.2194	19.5054	1.81641
14.9001	19.6195	1.84255
14.5798	19.7276	1.86867
14.2586	19.8297	1.89479
13.9367	19.9258	1.92091
13.6141	20.0158	1.94701
13.2911	20.0998	1.9731
12.9676	20.1777	1.99918
12.644	20.2497	2.02525
12.3201	20.3157	2.05132
11.9963	20.3756	2.07737
11.6725	20.4296	2.10341
11.349	20.4777	2.12945
11.0259	20.5199	2.15547
10.7032	20.5561	2.18148
10.3811	20.5864	2.20748
10.0597	20.611	2.23347
9.7391	20.6297	2.25945
9.41945	20.6426	2.28541
9.10085	20.6498	2.31137
8.7834	20.6513	2.33731
8.46723	20.6471	2.36324
8.15245	20.6373	2.38916
7.83915	20.6219	2.41506
7.52746	20.6011	2.44095
7.21747	20.5747	2.46683
6.90929	20.543	2.4927
6.60303	20.5059	2.51855
6.29879	20.4635	2.54439
5.99667	20.4158	2.57021
5.69677	20.363	2.59602
5.39918	20.305	2.62181
29	0	0
28.9966	0.38401	0.02648
28.9864	0.76788	0.05297
28.9695	1.15148	0.07945
28.9458	1.53468	0.10594
28.9153	1.91733	0.13242
28.8781	2.2993	0.15891
28.8342	2.68045	0.18539
28.7835	3.06066	0.21187
28.7262	3.43978	0.23835
28.6622	3.81769	0.26483
28.5916	4.19424	0.29131
28.5143	4.56932	0.31779
28.4305	4.94277	0.34427
28.3402	5.31449	0.37074
28.2434	5.68433	0.39722
28.1401	6.05216	0.42369
28.0304	6.41786	0.45016
27.9144	6.7813	0.47663
27.792	7.14236	0.5031
27.6634	7.50091	0.52956
27.5286	7.85682	0.55603
27.3877	8.20998	0.58249
27.2406	8.56026	0.60895
27.0876	8.90754	0.63541
26.9286	9.25171	0.66186
26.7637	9.59265	0.68831
26.593	9.93025	0.71476
26.4166	10.2644	0.74121
26.2345	10.595	0.76765
26.0469	10.9218	0.79409
25.8537	11.2449	0.82053
25.6551	11.5641	0.84696
25.4511	11.8794	0.87339
25.242	12.1905	0.89982
25.0276	12.4974	0.92624
24.8082	12.8	0.95266
24.5838	13.0982	0.97908
24.3546	13.3919	1.00549
24.1205	13.6811	1.0319
23.8818	13.9656	1.05831
23.6385	14.2453	1.08471
23.3907	14.5202	1.1111
23.1385	14.7902	1.13749
22.8821	15.0551	1.16388
22.6215	15.315	1.19026
22.3569	15.5698	1.21664
22.0883	15.8193	1.24301
21.8159	16.0635	1.26938
21.5397	16.3023	1.29574
21.26	16.5357	1.32209
20.9768	16.7636	1.34845
20.6902	16.986	1.37479
20.4004	17.2027	1.40113
20.1074	17.4138	1.42746
19.8114	17.6192	1.45379
19.5126	17.8188	1.48011
19.211	18.0126	1.50643
18.9067	18.2005	1.53274
18.5999	18.3825	1.55904
18.2907	18.5586	1.58534
17.9793	18.7288	1.61163
17.6656	18.8929	1.63791
17.35	19.051	1.66418
17.0325	19.203	1.69045
16.7132	19.3489	1.71671
16.3923	19.4888	1.74297
16.0699	19.6225	1.76921
15.7461	19.7501	1.79545
15.421	19.8715	1.82168
15.0948	19.9868	1.8479
14.7676	20.0959	1.87411
14.4395	20.1988	1.90032
14.1107	20.2955	1.92651
13.7813	20.3861	1.9527
13.4513	20.4705	1.97888
13.121	20.5487	2.00505
12.7905	20.6208	2.03121
12.4598	20.6868	2.05736
12.1292	20.7466	2.0835
11.7987	20.8003	2.10963
11.4684	20.8479	2.13576
11.1385	20.8895	2.16187
10.8091	20.925	2.18797
10.4804	20.9545	2.21406
10.1523	20.978	2.24014
9.82518	20.9956	2.26621
9.49899	21.0072	2.29227
9.17391	21.013	2.31831
8.85003	21.013	2.34435
8.52748	21.0071	2.37037
8.20637	20.9956	2.39638
7.88681	20.9783	2.42238
7.56891	20.9554	2.44837
7.25279	20.9269	2.47435
6.93854	20.8928	2.50031
6.62628	20.8533	2.52626
6.31612	20.8084	2.55219
6.00814	20.7581	2.57812
5.70246	20.7025	2.60403
5.39918	20.6416	2.62992
29.5	0	0
29.4965	0.39167	0.02656
29.4861	0.78321	0.05311
29.4688	1.17446	0.07967
29.4446	1.56529	0.10622
29.4134	1.95557	0.13278
29.3753	2.34515	0.15933
29.3304	2.7339	0.18588
29.2786	3.12168	0.21244
29.22	3.50834	0.23899
29.1545	3.89376	0.26554
29.0823	4.27779	0.29209
29.0033	4.6603	0.31864
28.9176	5.04116	0.34519
28.8253	5.42023	0.37173
28.7263	5.79738	0.39828
28.6206	6.17248	0.42482
28.5085	6.54538	0.45137
28.3898	6.91598	0.47791
28.2647	7.28413	0.50445
28.1332	7.6497	0.53098
27.9953	8.01258	0.55752
27.8512	8.37263	0.58405
27.7009	8.72974	0.61058
27.5444	9.08378	0.63711
27.3818	9.43462	0.66364
27.2132	9.78216	0.69016
27.0387	10.1263	0.71668
26.8583	10.4668	0.7432
26.6721	10.8037	0.76972
26.4803	11.1369	0.79623
26.2828	11.4661	0.82274
26.0797	11.7914	0.84925
25.8712	12.1126	0.87575
25.6574	12.4295	0.90225
25.4382	12.7422	0.92875
25.2139	13.0504	0.95524
24.9845	13.3542	0.98173
24.7502	13.6534	1.00822
24.5109	13.9479	1.0347
24.2669	14.2375	1.06118
24.0182	14.5224	1.08765
23.7649	14.8022	1.11412
23.5071	15.077	1.14058
23.245	15.3467	1.16705
22.9787	15.6112	1.1935
22.7082	15.8704	1.21995
22.4337	16.1243	1.2464
22.1553	16.3727	1.27284
21.8731	16.6156	1.29928
21.5872	16.853	1.32571
21.2978	17.0847	1.35214
21.0049	17.3108	1.37856
20.7088	17.5311	1.40498
20.4094	17.7456	1.43139
20.107	17.9542	1.45779
19.8016	18.1569	1.48419
19.4934	18.3537	1.51059
19.1826	18.5445	1.53697
18.8692	18.7293	1.56335
18.5533	18.9079	1.58973
18.2351	19.0805	1.6161
17.9148	19.2469	1.64246
17.5924	19.4071	1.66881
17.2681	19.5612	1.69516
16.942	19.709	1.7215
16.6142	19.8505	1.74783
16.2849	19.9858	1.77416
15.9543	20.1148	1.80048
15.6223	20.2375	1.82679
15.2892	20.3539	1.85309
14.9551	20.4639	1.87939
14.6202	20.5677	1.90568
14.2844	20.6651	1.93195
13.9481	20.7562	1.95823
13.6113	20.841	1.98449
13.2742	20.9195	2.01074
12.9368	20.9917	2.03699
12.5993	21.0576	2.06322
[truncated: 2,143 more rows]

## Sheet: Figure 5f
t	ΔR
s	mΩ
0.2	32.32
0.4	32.6733
0.6	32.5867
0.8	32.6667
1	32.0333
1.2	31.8467
1.4	32.0533
1.6	31.86
1.8	31.6267
2	31.48
2.2	31.2933
2.4	30.8267
2.6	31.16
2.8	31
3	30.82
3.2	30.8133
3.4	31.2533
3.6	31.06
3.8	30.8467
4	30.7133
4.2	30.5867
4.4	30.5067
4.6	30.6067
4.8	30.6133
5	30.54
5.2	31
5.4	30.9733
5.6	31.2
5.8	30.9467
6	31.12
6.2	31.5333
6.4	31.4133
6.6	30.82
6.8	30.8333
7	30.8667
7.2	31.02
7.4	31.0333
7.6	30.5133
7.8	30.7333
8	30.6667
8.2	30.0867
8.4	30.4067
8.6	30.54
8.8	30.5333
9	30.3467
9.2	30.5867
9.4	30.0667
9.6	29.9533
9.8	30.2133
10	30.2267
10.2	30.2267
10.4	30.1733
10.6	30.3733
10.8	30.42
11	30.3333
11.2	30.8067
11.4	30.68
11.6	31.04
11.8	30.64
12	30.4933
12.2	30.7667
12.4	30.6867
12.6	30.66
12.8	30.3867
13	30.2467
13.2	30.2667
13.4	30.5
13.6	31.1733
13.8	31.36
14	31.44
14.2	31.7533
14.4	31.2333
14.6	31.1467
14.8	31.3933
15	31.2867
15.2	31.3667
15.4	30.6933
15.6	30.8533
15.8	30.8467
16	30.9133
16.2	30.8
16.4	30.9067
16.6	31.0133
16.8	30.8467
17	30.6
17.2	30.6733
17.4	30.5
17.6	30.06
17.8	30.42
18	30.4467
18.2	30.52
18.4	30.82
18.6	30.8467
18.8	31.1733
19	30.88
19.2	31.0133
19.4	30.7333
19.6	30.94
19.8	30.56
20	30.1933
20.2	30.98
20.2	30.9833
20.4	31.1167
20.6	31.1767
20.8	31.2567
21	30.7833
21.2	30.8833
21.4	30.9233
21.6	30.7767
21.8	30.97
22	30.7967
22.2	30.6967
22.4	32.9967
22.6	34.9033
22.8	35.4433
23	35.6567
23.2	35.23
23.4	34.37
23.6	31.7433
23.8	32.07
24	31.9367
24.2	32.07
24.4	31.3767
24.6	31.1567
24.8	31.2233
25	31.55
25.2	31.5433
25.4	31.6567
25.6	31.45
25.8	31.83
26	31.1033
26.2	31.51
26.4	31.11
26.6	31.4433
26.6	31.4367
26.8	31.4967
27	31.6433
27.2	31.41
27.4	31.81
27.6	31.3567
27.8	31.65
27.8	31.65
28	31.57
28.2	31.1166
28.4	31.2433
28.6	30.6966
28.8	31.1233
29	31.1233
29.2	30.9366
29.4	31.29
29.6	30.8433
29.8	30.8166
30	36.0833
30.2	42.77
30.4	43.6633
30.6	38.1566
30.8	32.9833
31	32.31
31.2	32.5433
31.4	32.5433
31.6	32.2633
31.8	32.73
32	32.4166
32.2	32.3033
32.4	32.05
32.6	32.4966
32.8	31.7233
33	31.9166
33.2	31.9233
33.4	31.97
33.6	31.6433
33.8	31.7766
34	32.0033
34	32.0033
34.2	31.44
34.4	31.68
34.6	31.8933
34.8	32.24
35	31.76
35.2	32.24
35.4	32.1467
35.6	32.5533
35.8	31.8
36	32.4733
36.2	32.38
36.4	32.0067
36.6	32.0733
36.8	32.3
37	31.6733
37.2	31.8133
37.4	31.6067
37.6	31.6067
37.8	31.5733
38	31.5867
38.2	31.0133
38.4	31.6267
38.6	31.9067
38.8	31.6267
39	31.0933
39.2	31.0867
39.4	30.9733
39.6	31.1733
39.8	31.4
40	31.2
40.2	31.3867
40.4	31.1333
40.6	31.2933
40.8	31.0867
41	31.1133
41.2	30.8733
41.4	31.1267
41.6	31.2
41.8	30.9667
42	30.7333
42.2	30.64
--	--
--	--
--	--
--	--
--	--
--	--
--	--
--	--
--	--
--	--
--	--
--	--
--	--
--	--
--	--
--	--
--	--
--	--
--	--
--	--
--	--
--	--
--	--
--	--
--	--
--	--
--	--
--	--
--	--
--	--
--	--
--	--
--	--
--	--
--	--
--	--
--	--
--	--
--	--
--	--
--	--
--	--
--	--
--	--
--	--
--	--
--	--
--	--
--	--
--	--
--	--
--	--
--	--
--	--
--	--
--	--
--	--
--	--

## Sheet: Figure S2C
Follower as heat source	Guider	Guider
℃	℃	℃
	In water	In Air
46	41.959	44.066
47	42.452	44.823
48	42.955	45.58
49	43.462	46.338
50	43.969	47.095
51	44.475	47.853
52	44.978	48.611
53	45.542	49.369
54	46.044	50.127
55	46.546	50.885
56	47.049	51.644
57	47.552	52.402
58	48.056	53.161
59	48.559	53.919
60	49.063	54.678
61	49.566	55.436
62	50.069	56.195
63	50.571	56.953
64	51.073	57.712
65	51.574	58.47

[truncated: 15 more sheets: Figure S3b, Figure S3c, Figure S5b, Figure S5c, Figure S6b, Figure S6c, Figure S9b, Figure S10d, Figure S12b, Figure S12c, Figure S12d, Figure S14, Figure S15, Figure S16b, Figure S17]
